# Supplementary material for: Natural killer cell-related prognosis signature characterizes immune landscape and predicts prognosis of HNSCC
Source: Front Immunol. 2022 Oct 3;13:1018685. doi: 10.3389/fimmu.2022.1018685 (PMC9575041; doi:10.3389/fimmu.2022.1018685)
Supplement: Supplementary file 4 [file Table_3.xls]

## Sheet: GO
ONTOLOGY	ID	Description	GeneRatio	BgRatio	pvalue	p.adjust	qvalue	geneID	Count
BP	GO:0050853	B cell receptor signaling pathway	64/476	131/18800	3.6723e-67	1.29632e-63	1.1763e-63	IGHV4-59/IGHM/IGHV3-73/IGHV3-13/IGHV4-34/IGHV1-18/IGHV6-1/IGHV3-20/CD19/TRDC/IGHV4-4/IGHV1-69D/IGHV3-15/TRBC2/IGHV3-7/IGHV3-23/IGHV3-49/PRKCB/IGHV1-58/IGHV7-81/IGHG3/IGHV3-53/IGHV3-66/IGHV1-45/IGHV3-43/IGHG1/IGHV4-28/IGHA1/IGLC2/IGHD/CD79A/IGHV2-70/IGHV3-74/TRBC1/IGHV3-64/BCL2/IGHV1-24/IGHV3-11/STAP1/IGHV2-70D/IGHV3-21/IGHV3-64D/CD22/IGHV4-39/IGHV5-51/IGLL5/IGHV3-35/IGHV2-26/CD79B/IGLC6/IGHV3-38/…	64
BP	GO:0002377	immunoglobulin production	76/476	218/18800	4.25725e-66	7.51404e-63	6.81832e-63	IGLV2-33/IGKV3D-15/IGKV3D-20/IGLV5-37/IGLV3-16/IGKV1-27/IGKV1-39/IGKV3D-7/IGLV1-50/IGKV2D-24/IGLV4-69/IGKV1-12/IGLV1-40/IGKV1-17/TNFSF4/IGLV9-49/TBX21/IGKV1D-43/TMIGD2/IGLV3-1/IGLV5-45/TRAV19/IGLV3-19/IGLV5-48/IGKV1D-13/IGLV2-14/IGLV3-10/IGKV2D-30/IGKV2-28/IGLV3-25/SASH3/IGLV8-61/IGKV2-29/IGLV2-11/IGKV6-21/IGLV3-12/IGKV1D-17/IGLV10-54/IGLV7-46/IGLV1-51/CD40LG/IGKV2-30/IGKV1D-12/CD22/IGKV1-9/IGKV1…	76
BP	GO:0002455	humoral immune response mediated by circulating immunoglobulin	60/476	121/18800	1.81112e-63	2.13108e-60	1.93377e-60	IGHV4-59/IGHM/IGHV3-73/IGHV3-13/IGHV4-34/IGHV1-18/IGHV6-1/IGHV3-20/TRDC/IGHV4-4/IGHV1-69D/IGHV3-15/FCER2/TRBC2/IGHV3-7/IGHV3-23/IGHV3-49/IGHV1-58/IGHV7-81/IGHG3/IGHV3-53/IGHV3-66/LTA/IGHV1-45/IGHV3-43/IGHG1/IGHV4-28/IGHA1/IGLC2/IGHD/CR2/C8G/IGHV2-70/IGHV3-74/TRBC1/IGHV3-64/IGHV1-24/IGHV3-11/IGHV2-70D/IGHV3-21/IGHV3-64D/IGHV4-39/IGHV5-51/IGLL5/IGHV3-35/IGHV2-26/IGLC6/IGHV3-38/IGHV1-69-2/PTPRC/IGHG…	60
BP	GO:0006958	complement activation, classical pathway	57/476	108/18800	2.2241e-62	1.96277e-59	1.78104e-59	IGHV4-59/IGHM/IGHV3-73/IGHV3-13/IGHV4-34/IGHV1-18/IGHV6-1/IGHV3-20/TRDC/IGHV4-4/IGHV1-69D/IGHV3-15/TRBC2/IGHV3-7/IGHV3-23/IGHV3-49/IGHV1-58/IGHV7-81/IGHG3/IGHV3-53/IGHV3-66/IGHV1-45/IGHV3-43/IGHG1/IGHV4-28/IGHA1/IGLC2/IGHD/CR2/C8G/IGHV2-70/IGHV3-74/TRBC1/IGHV3-64/IGHV1-24/IGHV3-11/IGHV2-70D/IGHV3-21/IGHV3-64D/IGHV4-39/IGHV5-51/IGLL5/IGHV3-35/IGHV2-26/IGLC6/IGHV3-38/IGHV1-69-2/IGHG2/C7/IGHV7-4-1/I…	57
BP	GO:0050851	antigen receptor-mediated signaling pathway	76/476	244/18800	7.71271e-62	5.44517e-59	4.94101e-59	IGHV4-59/IGHM/IGHV3-73/IGHV3-13/CD8A/IGHV4-34/ZAP70/IGHV1-18/IGHV6-1/IGHV3-20/CD19/TRDC/IGHV4-4/IGHV1-69D/IGHV3-15/TRBC2/IGHV3-7/TRAT1/SH2D1A/IGHV3-23/IGHV3-49/PRKCB/IGHV1-58/IGHV7-81/IGHG3/IGHV3-53/IGHV3-66/IGHV1-45/IGHV3-43/SLA2/CCR7/IGHG1/IGHV4-28/IGHA1/IGLC2/IGHD/CD79A/IGHV2-70/IGHV3-74/TRBC1/IGHV3-64/BTNL9/BCL2/IGHV1-24/IGHV3-11/STAP1/IGHV2-70D/IGHV3-21/IGHV3-64D/CD22/IGHV4-39/CD247/IGHV5-51…	76
BP	GO:0006910	phagocytosis, recognition	54/476	102/18800	3.32005e-59	1.95329e-56	1.77244e-56	IGHV4-59/IGHM/IGHV3-73/IGHV3-13/IGHV4-34/IGHV1-18/IGHV6-1/IGHV3-20/TRDC/IGHV4-4/IGHV1-69D/IGHV3-15/TRBC2/IGHV3-7/IGHV3-23/IGHV3-49/IGHV1-58/IGHV7-81/IGHG3/IGHV3-53/IGHV3-66/IGHV1-45/IGHV3-43/IGHG1/IGHV4-28/IGHA1/IGLC2/IGHD/IGHV2-70/IGHV3-74/TRBC1/IGHV3-64/IGHV1-24/IGHV3-11/IGHV2-70D/IGHV3-21/IGHV3-64D/IGHV4-39/IGHV5-51/IGLL5/IGHV3-35/IGHV2-26/IGLC6/IGHV3-38/IGHV1-69-2/IGHG2/IGHV7-4-1/IGHV3-33/IGH…	54
BP	GO:0002440	production of molecular mediator of immune response	81/476	312/18800	6.25776e-59	3.1557e-56	2.86351e-56	IGLV2-33/IGKV3D-15/IGKV3D-20/IGLV5-37/IGLV3-16/IGKV1-27/IGKV1-39/IGKV3D-7/IGLV1-50/IGKV2D-24/SLAMF1/IGLV4-69/IGKV1-12/IGLV1-40/IGKV1-17/TNFSF4/IGLV9-49/TBX21/IGKV1D-43/TMIGD2/JAK3/IGLV3-1/IGLV5-45/TRAV19/IGLV3-19/IGLV5-48/IGKV1D-13/IGLV2-14/CCR2/IGLV3-10/IGKV2D-30/CD96/IGKV2-28/IGLV3-25/SASH3/IGLV8-61/IGKV2-29/IGLV2-11/IGKV6-21/IGLV3-12/IGKV1D-17/IGLV10-54/IGLV7-46/IGLV1-51/CD40LG/IGKV2-30/IGKV1D…	81
BP	GO:0050871	positive regulation of B cell activation	61/476	152/18800	2.07102e-57	9.13837e-55	8.29225e-55	IGHV4-59/IGHM/IGHV3-73/IGHV3-13/IGHV4-34/IGHV1-18/IGHV6-1/IGHV3-20/TRDC/IGHV4-4/IGHV1-69D/TNFSF4/IGHV3-15/TBX21/TRBC2/IGHV3-7/IGHV3-23/IGHV3-49/IGHV1-58/IGHV7-81/IGHG3/IGHV3-53/IGHV3-66/IGHV1-45/IGHV3-43/IGHG1/SASH3/IGHV4-28/IGHA1/IGLC2/IGHD/IGHV2-70/IGHV3-74/TRBC1/IGHV3-64/BCL2/IGHV1-24/IGHV3-11/CD27/IGHV2-70D/IGHV3-21/IGHV3-64D/IGHV4-39/IGHV5-51/IGLL5/IGHV3-35/IGHV2-26/IGLC6/IGHV3-38/IGHV1-69-2…	61
BP	GO:0002429	immune response-activating cell surface receptor signaling pathway	78/476	300/18800	9.16985e-57	3.23696e-54	2.93725e-54	IGHV4-59/IGHM/IGHV3-73/IGHV3-13/CD8A/IGHV4-34/ZAP70/IGHV1-18/IGHV6-1/IGHV3-20/CD19/TRDC/IGHV4-4/IGHV1-69D/IGHV3-15/TRBC2/IGHV3-7/TRAT1/SH2D1A/IGHV3-23/IGHV3-49/PRKCB/IGHV1-58/IGHV7-81/IGHG3/IGHV3-53/IGHV3-66/IGHV1-45/IGHV3-43/SLA2/CCR7/IGHG1/IGHV4-28/IGHA1/IGLC2/IGHD/CR2/CD79A/IGHV2-70/IGHV3-74/TRBC1/IGHV3-64/BTNL9/BCL2/IGHV1-24/IGHV3-11/STAP1/IGHV2-70D/IGHV3-21/IGHV3-64D/CD22/IGHV4-39/CD247/IGHV…	78
BP	GO:0002757	immune response-activating signal transduction	78/476	300/18800	9.16985e-57	3.23696e-54	2.93725e-54	IGHV4-59/IGHM/IGHV3-73/IGHV3-13/CD8A/IGHV4-34/ZAP70/IGHV1-18/IGHV6-1/IGHV3-20/CD19/TRDC/IGHV4-4/IGHV1-69D/IGHV3-15/TRBC2/IGHV3-7/TRAT1/SH2D1A/IGHV3-23/IGHV3-49/PRKCB/IGHV1-58/IGHV7-81/IGHG3/IGHV3-53/IGHV3-66/IGHV1-45/IGHV3-43/SLA2/CCR7/IGHG1/IGHV4-28/IGHA1/IGLC2/IGHD/CR2/CD79A/IGHV2-70/IGHV3-74/TRBC1/IGHV3-64/BTNL9/BCL2/IGHV1-24/IGHV3-11/STAP1/IGHV2-70D/IGHV3-21/IGHV3-64D/CD22/IGHV4-39/CD247/IGHV…	78
BP	GO:0006956	complement activation	57/476	131/18800	3.99561e-56	1.28223e-53	1.16351e-53	IGHV4-59/IGHM/IGHV3-73/IGHV3-13/IGHV4-34/IGHV1-18/IGHV6-1/IGHV3-20/TRDC/IGHV4-4/IGHV1-69D/IGHV3-15/TRBC2/IGHV3-7/IGHV3-23/IGHV3-49/IGHV1-58/IGHV7-81/IGHG3/IGHV3-53/IGHV3-66/IGHV1-45/IGHV3-43/IGHG1/IGHV4-28/IGHA1/IGLC2/IGHD/CR2/C8G/IGHV2-70/IGHV3-74/TRBC1/IGHV3-64/IGHV1-24/IGHV3-11/IGHV2-70D/IGHV3-21/IGHV3-64D/IGHV4-39/IGHV5-51/IGLL5/IGHV3-35/IGHV2-26/IGLC6/IGHV3-38/IGHV1-69-2/IGHG2/C7/IGHV7-4-1/I…	57
BP	GO:0050864	regulation of B cell activation	66/476	200/18800	1.63228e-55	4.80162e-53	4.35704e-53	IGHV4-59/IGHM/IGHV3-73/IGHV3-13/IGHV4-34/IGHV1-18/IGHV6-1/IGHV3-20/CD19/TRDC/IGHV4-4/IGHV1-69D/TNFSF4/IGHV3-15/TBX21/TRBC2/IGHV3-7/IGHV3-23/IGHV3-49/IGHV1-58/IGHV7-81/IGHG3/IGHV3-53/IGHV3-66/IGHV1-45/IGHV3-43/IGHG1/SASH3/IGHV4-28/IGHA1/IGLC2/IGHD/IGHV2-70/IGHV3-74/TRBC1/IGHV3-64/BCL2/IGHV1-24/IGHV3-11/TBC1D10C/CD27/IGHV2-70D/IGHV3-21/IGHV3-64D/CD22/IGHV4-39/IGHV5-51/IGLL5/MZB1/IGHV3-35/IGHV2-26/I…	66
BP	GO:0006911	phagocytosis, engulfment	56/476	128/18800	2.60474e-55	7.07287e-53	6.41799e-53	IGHV4-59/IGHM/IGHV3-73/IGHV3-13/IGHV4-34/IGHV1-18/IGHV6-1/IGHV3-20/TRDC/IGHV4-4/IGHV1-69D/IGHV3-15/TRBC2/IGHV3-7/IGHV3-23/IGHV3-49/IGHV1-58/IGHV7-81/IGHG3/IGHV3-53/IGHV3-66/IGHV1-45/IGHV3-43/IGHG1/IGHV4-28/IGHA1/IGLC2/IGHD/IGHV2-70/IGHV3-74/TRBC1/IGHV3-64/IGHV1-24/ITGAM/IGHV3-11/STAP1/IGHV2-70D/IGHV3-21/IGHV3-64D/IGHV4-39/IGHV5-51/IGLL5/IGHV3-35/IGHV2-26/IGLC6/IGHV3-38/IGHV1-69-2/IGHG2/IGHV7-4-1/…	56
BP	GO:0042113	B cell activation	80/476	336/18800	5.36138e-55	1.35183e-52	1.22667e-52	IGHV4-59/IGHM/IGHV3-73/IGHV3-13/IGHV4-34/ZAP70/IGHV1-18/IGHV6-1/IGHV3-20/CD19/TRDC/VCAM1/IGHV4-4/IGHV1-69D/TNFSF4/IGHV3-15/TBX21/TRBC2/IGHV3-7/IGHV3-23/IGHV3-49/POU2AF1/PRKCB/IGHV1-58/JAK3/IGHV7-81/IGHG3/IGHV3-53/IGHV3-66/NKX2-3/IGHV1-45/IGHV3-43/IGHG1/IRF8/SASH3/IGHV4-28/IGHA1/IGLC2/IGHD/CR2/CD79A/IGHV2-70/IGHV3-74/TRBC1/IGHV3-64/BCL2/CD40LG/IGHV1-24/IGHV3-11/TBC1D10C/CD27/IGHV2-70D/IGHV3-21/IGH…	80
BP	GO:0019724	B cell mediated immunity	67/476	219/18800	7.23778e-54	1.70329e-51	1.54558e-51	IGHV4-59/IGHM/IGHV3-73/IGHV3-13/IGHV4-34/IGHV1-18/IGHV6-1/IGHV3-20/CD19/TRDC/IL21R/IGHV4-4/IGHV1-69D/TNFSF4/IGHV3-15/FCER2/TBX21/TRBC2/IGHV3-7/IGHV3-23/IGHV3-49/IGHV1-58/IGHV7-81/IGHG3/IGHV3-53/IGHV3-66/LTA/IGHV1-45/IGHV3-43/SLA2/IGHG1/IGHV4-28/IGHA1/IGLC2/IGHD/CR2/C8G/IGHV2-70/IGHV3-74/TRBC1/IGHV3-64/CD40LG/IGHV1-24/IGHV3-11/CD27/IGHV2-70D/IGHV3-21/IGHV3-64D/IGHV4-39/IGHV5-51/IGLL5/IGHV3-35/IGHV…	67
BP	GO:0002768	immune response-regulating cell surface receptor signaling pathway	78/476	328/18800	1.48101e-53	3.26748e-51	2.96495e-51	IGHV4-59/IGHM/IGHV3-73/IGHV3-13/CD8A/IGHV4-34/ZAP70/IGHV1-18/IGHV6-1/IGHV3-20/CD19/TRDC/IGHV4-4/IGHV1-69D/IGHV3-15/TRBC2/IGHV3-7/TRAT1/SH2D1A/IGHV3-23/IGHV3-49/PRKCB/IGHV1-58/IGHV7-81/IGHG3/IGHV3-53/IGHV3-66/IGHV1-45/IGHV3-43/SLA2/CCR7/IGHG1/IGHV4-28/IGHA1/IGLC2/IGHD/CR2/CD79A/IGHV2-70/IGHV3-74/TRBC1/IGHV3-64/BTNL9/BCL2/IGHV1-24/IGHV3-11/STAP1/IGHV2-70D/IGHV3-21/IGHV3-64D/CD22/IGHV4-39/CD247/IGHV…	78
BP	GO:0099024	plasma membrane invagination	56/476	137/18800	2.92526e-53	6.07422e-51	5.51181e-51	IGHV4-59/IGHM/IGHV3-73/IGHV3-13/IGHV4-34/IGHV1-18/IGHV6-1/IGHV3-20/TRDC/IGHV4-4/IGHV1-69D/IGHV3-15/TRBC2/IGHV3-7/IGHV3-23/IGHV3-49/IGHV1-58/IGHV7-81/IGHG3/IGHV3-53/IGHV3-66/IGHV1-45/IGHV3-43/IGHG1/IGHV4-28/IGHA1/IGLC2/IGHD/IGHV2-70/IGHV3-74/TRBC1/IGHV3-64/IGHV1-24/ITGAM/IGHV3-11/STAP1/IGHV2-70D/IGHV3-21/IGHV3-64D/IGHV4-39/IGHV5-51/IGLL5/IGHV3-35/IGHV2-26/IGLC6/IGHV3-38/IGHV1-69-2/IGHG2/IGHV7-4-1/…	56
BP	GO:0016064	immunoglobulin mediated immune response	66/476	216/18800	5.09233e-53	9.98662e-51	9.06196e-51	IGHV4-59/IGHM/IGHV3-73/IGHV3-13/IGHV4-34/IGHV1-18/IGHV6-1/IGHV3-20/CD19/TRDC/IL21R/IGHV4-4/IGHV1-69D/TNFSF4/IGHV3-15/FCER2/TBX21/TRBC2/IGHV3-7/IGHV3-23/IGHV3-49/IGHV1-58/IGHV7-81/IGHG3/IGHV3-53/IGHV3-66/LTA/IGHV1-45/IGHV3-43/IGHG1/IGHV4-28/IGHA1/IGLC2/IGHD/CR2/C8G/IGHV2-70/IGHV3-74/TRBC1/IGHV3-64/CD40LG/IGHV1-24/IGHV3-11/CD27/IGHV2-70D/IGHV3-21/IGHV3-64D/IGHV4-39/IGHV5-51/IGLL5/IGHV3-35/IGHV2-26/…	66
BP	GO:0051251	positive regulation of lymphocyte activation	81/476	371/18800	1.57853e-52	2.93274e-50	2.6612e-50	IGHV4-59/IGHM/IGHV3-73/IGHV3-13/IGHV4-34/ZAP70/IGHV1-18/CD6/IGHV6-1/SLAMF1/IGHV3-20/TRDC/VCAM1/IGHV4-4/IGHV1-69D/CD5/TNFSF4/IGHV3-15/TBX21/TRBC2/IGHV3-7/IGHV3-23/IGHV3-49/TMIGD2/IGHV1-58/JAK3/IGHV7-81/CCL19/IGHG3/IL1A/IGHV3-53/IGHV3-66/CCR2/IGHV1-45/IGHV3-43/CCR7/IGHG1/SASH3/IGHV4-28/IGHA1/IGLC2/IGHD/IGHV2-70/IGHV3-74/TRBC1/IGHV3-64/BCL2/CD40LG/IGHV1-24/IGHV3-11/CD3E/CORO1A/CD27/IGHV2-70D/IGHV3-2…	81
BP	GO:0002253	activation of immune response	82/476	386/18800	3.43731e-52	6.06685e-50	5.50512e-50	IGHV4-59/IGHM/IGHV3-73/IGHV3-13/CD8A/IGHV4-34/ZAP70/IGHV1-18/IGHV6-1/IGHV3-20/CD19/TRDC/IGHV4-4/IGHV1-69D/IGHV3-15/TRBC2/IGHV3-7/TRAT1/SH2D1A/IGHV3-23/IGHV3-49/PRKCB/IGHV1-58/IGHV7-81/IGHG3/IGHV3-53/HMSD/IGHV3-66/IGHV1-45/IGHV3-43/SLA2/CCR7/IGHG1/IGHV4-28/IGHA1/IGLC2/IGHD/CR2/C8G/CD79A/IGHV2-70/IGHV3-74/TRBC1/IGHV3-64/BTNL9/BCL2/IGHV1-24/IGHV3-11/STAP1/IGHV2-70D/IGHV3-21/IGHV3-64D/CD22/IGHV4-39/C…	82
BP	GO:0002449	lymphocyte mediated immunity	80/476	365/18800	5.2476e-52	8.82096e-50	8.00423e-50	IGHV4-59/IGHM/IGHV3-73/IGHV3-13/CD8A/IGHV4-34/IGHV1-18/IGHV6-1/SLAMF1/IGHV3-20/CD19/TRDC/IL21R/IGHV4-4/IGHV1-69D/TNFSF4/IGHV3-15/FCER2/TBX21/TRBC2/IGHV3-7/SH2D1A/IGHV3-23/IGHV3-49/FUT7/IGHV1-58/IGHV7-81/GZMM/IGHG3/IGHV3-53/IGHV3-66/CCR2/SLAMF6/LTA/CD96/IGHV1-45/IGHV3-43/SLA2/IGHG1/SASH3/IGHV4-28/IGHA1/IGLC2/IGHD/CR2/C8G/IGHV2-70/IGHV3-74/TRBC1/IGHV3-64/CD40LG/IGHV1-24/IGHV3-11/CORO1A/CD27/IGHV2-7…	80
BP	GO:0010324	membrane invagination	56/476	144/18800	8.65705e-52	1.38906e-49	1.26045e-49	IGHV4-59/IGHM/IGHV3-73/IGHV3-13/IGHV4-34/IGHV1-18/IGHV6-1/IGHV3-20/TRDC/IGHV4-4/IGHV1-69D/IGHV3-15/TRBC2/IGHV3-7/IGHV3-23/IGHV3-49/IGHV1-58/IGHV7-81/IGHG3/IGHV3-53/IGHV3-66/IGHV1-45/IGHV3-43/IGHG1/IGHV4-28/IGHA1/IGLC2/IGHD/IGHV2-70/IGHV3-74/TRBC1/IGHV3-64/IGHV1-24/ITGAM/IGHV3-11/STAP1/IGHV2-70D/IGHV3-21/IGHV3-64D/IGHV4-39/IGHV5-51/IGLL5/IGHV3-35/IGHV2-26/IGLC6/IGHV3-38/IGHV1-69-2/IGHG2/IGHV7-4-1/…	56
BP	GO:0002696	positive regulation of leukocyte activation	84/476	421/18800	3.60586e-51	5.53421e-49	5.0218e-49	IGHV4-59/IGHM/IGHV3-73/IGHV3-13/IGHV4-34/ZAP70/IGHV1-18/CD6/IGHV6-1/SLAMF1/IGHV3-20/TRDC/VCAM1/IGHV4-4/IGHV1-69D/CD5/TNFSF4/IGHV3-15/TBX21/TRBC2/IGHV3-7/IGHV3-23/IGHV3-49/TMIGD2/IGHV1-58/JAK3/IGHV7-81/CCL19/IGHG3/IL1A/IGHV3-53/IGHV3-66/CCR2/IGHV1-45/IGHV3-43/CCR7/IGHG1/SASH3/IGHV4-28/IGHA1/IGLC2/IGHD/IGHV2-70/CD2/IGHV3-74/TRBC1/IGHV3-64/BCL2/CD40LG/IGHV1-24/ITGAM/IGHV3-11/CD3E/CORO1A/STAP1/CD27/I…	84
BP	GO:0002460	adaptive immune response based on somatic recombination of immune receptors built from immunoglobulin superfamily domains	79/476	370/18800	2.00873e-50	2.95451e-48	2.68095e-48	IGHV4-59/IGHM/IGHV3-73/IGHV3-13/CD8A/IGHV4-34/IGHV1-18/IGHV6-1/SLAMF1/IGHV3-20/CD19/TRDC/IL21R/IGHV4-4/IGHV1-69D/TNFSF4/IGHV3-15/IRF4/FCER2/TBX21/TRBC2/IGHV3-7/IGHV3-23/IGHV3-49/FUT7/IGHV1-58/JAK3/IGHV7-81/CCL19/GZMM/SPN/IGHG3/IGHV3-53/IGHV3-66/CCR2/SLAMF6/LTA/IGHV1-45/IGHV3-43/SLA2/IGHG1/SASH3/IGHV4-28/IGHA1/IGLC2/IGHD/CR2/C8G/IGHV2-70/IGHV3-74/TRBC1/IGHV3-64/CD40LG/IGHV1-24/IGHV3-11/CD27/IGHV2-…	79
BP	GO:0050867	positive regulation of cell activation	84/476	436/18800	6.88846e-50	9.72651e-48	8.82594e-48	IGHV4-59/IGHM/IGHV3-73/IGHV3-13/IGHV4-34/ZAP70/IGHV1-18/CD6/IGHV6-1/SLAMF1/IGHV3-20/TRDC/VCAM1/IGHV4-4/IGHV1-69D/CD5/TNFSF4/IGHV3-15/TBX21/TRBC2/IGHV3-7/IGHV3-23/IGHV3-49/TMIGD2/IGHV1-58/JAK3/IGHV7-81/CCL19/IGHG3/IL1A/IGHV3-53/IGHV3-66/CCR2/IGHV1-45/IGHV3-43/CCR7/IGHG1/SASH3/IGHV4-28/IGHA1/IGLC2/IGHD/IGHV2-70/CD2/IGHV3-74/TRBC1/IGHV3-64/BCL2/CD40LG/IGHV1-24/ITGAM/IGHV3-11/CD3E/CORO1A/STAP1/CD27/I…	84
BP	GO:0002443	leukocyte mediated immunity	85/476	457/18800	3.33729e-49	4.53101e-47	4.11148e-47	IGHV4-59/IGHM/IGHV3-73/IGHV3-13/CD8A/IGHV4-34/IGHV1-18/IGHV6-1/SLAMF1/IGHV3-20/CD19/TRDC/IL21R/IGHV4-4/IGHV1-69D/TNFSF4/IGHV3-15/FCER2/TBX21/TRBC2/IGHV3-7/SH2D1A/IGHV3-23/IGHV3-49/FUT7/IGHV1-58/JAK3/IGHV7-81/GZMM/IGHG3/IGHV3-53/IGHV3-66/CCR2/SLAMF6/LTA/CD96/IGHV1-45/IGHV3-43/SLA2/IGHG1/SASH3/IGHV4-28/IGHA1/IGLC2/IGHD/CR2/C8G/IGHV2-70/IGHV3-74/TRBC1/IGHV3-64/NOS2/CD40LG/IGHV1-24/ITGAM/IGHV3-11/COR…	85
BP	GO:0006959	humoral immune response	73/476	317/18800	5.1414e-49	6.7219e-47	6.09952e-47	IGHV4-59/JCHAIN/IGHM/IGHV3-73/IGHV3-13/IGHV4-34/IGHV1-18/IGHV6-1/IGHV3-20/TRDC/IGHV4-4/IGHV1-69D/IGHV3-15/FCER2/TRBC2/IGHV3-7/SH2D1A/IGHV3-23/IGHV3-49/POU2AF1/IGHV1-58/IGHV7-81/IGHG3/IGHV3-53/IGHV3-66/CCR2/LTF/LTA/IGHV1-45/IGHV3-43/CCR7/IGHG1/IGHV4-28/IGHA1/IGLC2/IGHD/CR2/C8G/IGHV2-70/IGHV3-74/TRBC1/IGHV3-64/BCL2/IGHV1-24/IGHV3-11/IGHV2-70D/IGHV3-21/IGHV3-64D/IFNG/IGHV4-39/IGHV5-51/IGLL5/CXCL13/I…	73
BP	GO:0002764	immune response-regulating signaling pathway	85/476	482/18800	2.87712e-47	3.62723e-45	3.29138e-45	IGHV4-59/IGHM/IGHV3-73/ESR1/IGHV3-13/CD8A/IGHV4-34/ZAP70/IGHV1-18/IGHV6-1/IGHV3-20/CD19/TRDC/IGHV4-4/IGHV1-69D/IGHV3-15/IRF4/TRBC2/IGHV3-7/TRAT1/SH2D1A/IGHV3-23/IGHV3-49/PRKCB/IGHV1-58/IGHV7-81/IGHG3/IGHV3-53/IGHV3-66/LTF/IGHV1-45/IGHV3-43/SLA2/CCR7/IGHG1/IGHV4-28/IGHA1/IGLC2/IGHD/CR2/CD79A/IGHV2-70/IGHV3-74/TRBC1/IGHV3-64/BTNL9/BCL2/IGHV1-24/IGHV3-11/TLR7/STAP1/IGHV2-70D/IGHV3-21/IGHV3-64D/CD22/…	85
BP	GO:0008037	cell recognition	62/476	228/18800	2.38566e-46	2.90392e-44	2.63505e-44	IGHV4-59/IGHM/IGHV3-73/IGHV3-13/IGHV4-34/IGHV1-18/CD6/IGHV6-1/IGHV3-20/TRDC/IGHV4-4/IGHV1-69D/CD5/IGHV3-15/TRBC2/IGHV3-7/IGHV3-23/IGHV3-49/IGHV1-58/IGHV7-81/CCL19/IGHG3/IGHV3-53/IGHV3-66/IGHV1-45/IGHV3-43/CCR7/IGHG1/IGHV4-28/IGHA1/IGLC2/IGHD/IGHV2-70/IGHV3-74/TRBC1/IGHV3-64/IGHV1-24/IGHV3-11/IGHV2-70D/IGHV3-21/IGHV3-64D/CRTAM/CXCR4/IGHV4-39/IGHV5-51/IGLL5/NCR3/IGHV3-35/IGHV2-26/IGLC6/IGHV3-38/IGH…	62
BP	GO:0006909	phagocytosis	66/476	310/18800	5.65304e-42	6.65174e-40	6.03586e-40	IGHV4-59/IGHM/IGHV3-73/IGHV3-13/IGHV4-34/IGHV1-18/IL2RG/IGHV6-1/SLAMF1/IGHV3-20/TRDC/IGHV4-4/IGHV1-69D/IGHV3-15/TRBC2/IGHV3-7/IGHV3-23/IGHV3-49/IGHV1-58/IGHV7-81/IGHG3/IGHV3-53/IGHV3-66/CCR2/IGHV1-45/IGHV3-43/IGHG1/IRF8/IGHV4-28/IGHA1/IGLC2/IGHD/PLD4/IGHV2-70/IGHV3-74/TRBC1/IGHV3-64/IGHV1-24/ITGAM/IGHV3-11/CORO1A/STAP1/IGHV2-70D/IGHV3-21/IGHV3-64D/IFNG/IGHV4-39/IGHV5-51/IGLL5/IGHV3-35/IGHV2-26/IG…	66
BP	GO:0042742	defense response to bacterium	65/476	364/18800	2.17951e-36	2.48183e-34	2.25204e-34	IGHV4-59/JCHAIN/IGHM/IGHV3-73/IGHV3-13/IGHV4-34/IGHV1-18/IGHV6-1/IGHV3-20/TRDC/IGHV4-4/IGHV1-69D/IGHV3-15/TRBC2/IGHV3-7/IGHV3-23/IGHV3-49/IGHV1-58/IGHV7-81/SPN/IGHG3/IGHV3-53/IGHV3-66/LTF/LTA/IGHV1-45/IGHV3-43/PLA2G2A/IGHG1/IRF8/IGHV4-28/PLAC8/IGHA1/IGLC2/IGHD/IGHV2-70/IGHV3-74/TRBC1/IGHV3-64/NOS2/TNFSF8/IGHV1-24/IGHV3-11/IGHV2-70D/IGHV3-21/IGHV3-64D/IGHV4-39/IGHV5-51/IGLL5/CXCL13/IGHV3-35/IGHV2-…	65
BP	GO:0030098	lymphocyte differentiation	45/476	382/18800	6.88417e-18	7.59409e-16	6.89096e-16	CD8A/ZAP70/SLAMF1/CD19/CD3G/VCAM1/TNFSF4/IRF4/TBX21/POU2AF1/FUT7/JAK3/CCL19/SPN/IL1A/CCR2/NKX2-3/SLAMF6/CCR7/IRF8/SASH3/CR2/GPR18/CD3D/CD79A/CD2/BCL2/TNFSF8/CD40LG/ZNF683/CD3E/CD27/IFNG/CRTAM/EOMES/IKZF1/MYB/CD79B/PTPRC/MS4A1/PLA2G2D/IKZF3/ITK/IFNK/TESPA1	45
BP	GO:1903131	mononuclear cell differentiation	47/476	433/18800	3.2797e-17	3.50829e-15	3.18345e-15	CD8A/ZAP70/SLAMF1/CD19/CD3G/VCAM1/TNFSF4/IRF4/TBX21/POU2AF1/FUT7/JAK3/CCL19/SPN/IL1A/CCR2/NKX2-3/SLAMF6/CCR7/IRF8/SASH3/CR2/GPR18/CD3D/CD79A/CD2/BCL2/TNFSF8/CD40LG/ZNF683/CD3E/CSF2/CD27/DHRS2/IFNG/CRTAM/EOMES/IKZF1/MYB/CD79B/PTPRC/MS4A1/PLA2G2D/IKZF3/ITK/IFNK/TESPA1	47
BP	GO:0046631	alpha-beta T cell activation	27/476	158/18800	3.53776e-15	3.67303e-13	3.33294e-13	ZAP70/TNFSF4/IRF4/TBX21/FUT7/JAK3/CCL19/SPN/CCR2/NKX2-3/SLAMF6/SASH3/GPR18/BCL2/TNFSF8/ZNF683/CD3E/IFNG/CRTAM/NKG7/EOMES/WDFY4/MYB/PTPRC/PLA2G2D/ITK/RASAL3	27
BP	GO:0030217	T cell differentiation	32/476	263/18800	1.94011e-13	1.95674e-11	1.77557e-11	CD8A/ZAP70/CD3G/TNFSF4/IRF4/TBX21/FUT7/JAK3/CCL19/SPN/IL1A/CCR2/NKX2-3/SLAMF6/CCR7/SASH3/GPR18/CD3D/CD2/BCL2/TNFSF8/ZNF683/CD3E/CD27/IFNG/CRTAM/EOMES/MYB/PTPRC/PLA2G2D/ITK/TESPA1	32
BP	GO:0050863	regulation of T cell activation	35/476	342/18800	2.37583e-12	2.32964e-10	2.11394e-10	ZAP70/CD6/SLAMF1/VCAM1/SIT1/CD5/TNFSF4/IRF4/TBX21/TMIGD2/JAK3/CCL19/SPN/IL1A/CCR2/CCR7/SASH3/CD2/TNFSF8/CD40LG/ZNF683/CD3E/CORO1A/CD27/IFNG/CRTAM/MYB/PTPRC/CAV1/SIRPG/PLA2G2D/TESPA1/TNFRSF13C/LAX1/RASAL3	35
BP	GO:0046632	alpha-beta T cell differentiation	20/476	111/18800	5.03937e-12	4.80783e-10	4.36268e-10	ZAP70/TNFSF4/IRF4/TBX21/FUT7/JAK3/CCL19/SPN/NKX2-3/SLAMF6/SASH3/GPR18/BCL2/TNFSF8/ZNF683/IFNG/EOMES/MYB/PLA2G2D/ITK	20
BP	GO:0007159	leukocyte cell-cell adhesion	35/476	381/18800	5.06632e-11	4.70634e-09	4.27058e-09	ZAP70/CD6/SLAMF1/VCAM1/CD5/TNFSF4/TBX21/SELL/TMIGD2/FUT7/JAK3/CCL19/SPN/IL1A/CCR2/CCR7/SASH3/CD40LG/CD3E/CORO1A/CD27/IFNG/CRTAM/MYB/PTPRC/CAV1/ADD2/SIRPG/NT5E/PLA2G2D/ITGAL/TESPA1/TNFRSF13C/LAX1/RASAL3	35
BP	GO:0046651	lymphocyte proliferation	30/476	296/18800	1.16646e-10	1.0558e-08	9.58044e-09	ZAP70/CD6/SLAMF1/CD19/VCAM1/TNFSF4/TMIGD2/JAK3/CCL19/SPN/IL1A/CCR2/SASH3/CR2/CD79A/BCL2/TNFSF8/CD40LG/CD3E/CORO1A/CD22/CRTAM/MZB1/PTPRC/MS4A1/PLA2G2D/IKZF3/IFNK/TNFRSF13C/RASAL3	30
BP	GO:0032943	mononuclear cell proliferation	30/476	300/18800	1.62268e-10	1.43201e-08	1.29942e-08	ZAP70/CD6/SLAMF1/CD19/VCAM1/TNFSF4/TMIGD2/JAK3/CCL19/SPN/IL1A/CCR2/SASH3/CR2/CD79A/BCL2/TNFSF8/CD40LG/CD3E/CORO1A/CD22/CRTAM/MZB1/PTPRC/MS4A1/PLA2G2D/IKZF3/IFNK/TNFRSF13C/RASAL3	30
BP	GO:0070661	leukocyte proliferation	31/476	330/18800	3.82498e-10	3.29322e-08	2.9883e-08	ZAP70/CD6/SLAMF1/CD19/VCAM1/TNFSF4/TMIGD2/JAK3/CCL19/SPN/IL1A/CCR2/SASH3/CR2/CD79A/BCL2/TNFSF8/CD40LG/CD3E/CORO1A/CSF2/CD22/CRTAM/MZB1/PTPRC/MS4A1/PLA2G2D/IKZF3/IFNK/TNFRSF13C/RASAL3	31
BP	GO:0050870	positive regulation of T cell activation	25/476	223/18800	5.16326e-10	4.3396e-08	3.9378e-08	ZAP70/CD6/SLAMF1/VCAM1/CD5/TNFSF4/TMIGD2/JAK3/CCL19/IL1A/CCR2/CCR7/SASH3/CD40LG/CD3E/CORO1A/CD27/IFNG/MYB/PTPRC/CAV1/SIRPG/TESPA1/TNFRSF13C/RASAL3	25
BP	GO:1903039	positive regulation of leukocyte cell-cell adhesion	26/476	245/18800	7.69489e-10	6.31697e-08	5.73208e-08	ZAP70/CD6/SLAMF1/VCAM1/CD5/TNFSF4/TMIGD2/FUT7/JAK3/CCL19/IL1A/CCR2/CCR7/SASH3/CD40LG/CD3E/CORO1A/CD27/IFNG/MYB/PTPRC/CAV1/SIRPG/TESPA1/TNFRSF13C/RASAL3	26
BP	GO:0042102	positive regulation of T cell proliferation	17/476	103/18800	8.42518e-10	6.75929e-08	6.13345e-08	ZAP70/CD6/SLAMF1/VCAM1/TNFSF4/TMIGD2/JAK3/CCL19/IL1A/CCR2/SASH3/CD40LG/CD3E/CORO1A/PTPRC/TNFRSF13C/RASAL3	17
BP	GO:0050670	regulation of lymphocyte proliferation	25/476	230/18800	9.91994e-10	7.78164e-08	7.06114e-08	ZAP70/CD6/SLAMF1/VCAM1/TNFSF4/TMIGD2/JAK3/CCL19/SPN/IL1A/CCR2/SASH3/BCL2/TNFSF8/CD40LG/CD3E/CORO1A/CD22/CRTAM/MZB1/PTPRC/PLA2G2D/IKZF3/TNFRSF13C/RASAL3	25
BP	GO:1903037	regulation of leukocyte cell-cell adhesion	31/476	344/18800	1.06237e-09	8.15256e-08	7.39772e-08	ZAP70/CD6/SLAMF1/VCAM1/CD5/TNFSF4/TBX21/TMIGD2/FUT7/JAK3/CCL19/SPN/IL1A/CCR2/CCR7/SASH3/CD40LG/CD3E/CORO1A/CD27/IFNG/CRTAM/MYB/PTPRC/CAV1/SIRPG/PLA2G2D/TESPA1/TNFRSF13C/LAX1/RASAL3	31
BP	GO:0032944	regulation of mononuclear cell proliferation	25/476	233/18800	1.30186e-09	9.77778e-08	8.87246e-08	ZAP70/CD6/SLAMF1/VCAM1/TNFSF4/TMIGD2/JAK3/CCL19/SPN/IL1A/CCR2/SASH3/BCL2/TNFSF8/CD40LG/CD3E/CORO1A/CD22/CRTAM/MZB1/PTPRC/PLA2G2D/IKZF3/TNFRSF13C/RASAL3	25
BP	GO:0001819	positive regulation of cytokine production	37/476	475/18800	1.50671e-09	1.10806e-07	1.00546e-07	CD6/SLAMF1/TNFSF4/IRF4/TBX21/POU2AF1/TMIGD2/CCL19/SPN/PANX2/IL1A/PTGS2/CCR2/SLAMF6/LTA/CCR7/F3/IRF8/SASH3/ISL1/IGHD/CD2/C1QTNF3/NOS2/CD40LG/TLR7/CD3E/CSF2/LTB/IFNG/CRTAM/IL16/CCBE1/PYHIN1/SCIMP/PTPRC/ITK	37
BP	GO:0022409	positive regulation of cell-cell adhesion	28/476	291/18800	1.6082e-09	1.15856e-07	1.05129e-07	ZAP70/CD6/SLAMF1/VCAM1/CD5/TNFSF4/TMIGD2/FUT7/JAK3/CCL19/FOXA2/IL1A/CCR2/CCR7/SASH3/CD40LG/CD3E/CORO1A/CD27/IFNG/CXCL13/MYB/PTPRC/CAV1/SIRPG/TESPA1/TNFRSF13C/RASAL3	28
BP	GO:0070663	regulation of leukocyte proliferation	26/476	254/18800	1.67484e-09	1.18243e-07	1.07295e-07	ZAP70/CD6/SLAMF1/VCAM1/TNFSF4/TMIGD2/JAK3/CCL19/SPN/IL1A/CCR2/SASH3/BCL2/TNFSF8/CD40LG/CD3E/CORO1A/CSF2/CD22/CRTAM/MZB1/PTPRC/PLA2G2D/IKZF3/TNFRSF13C/RASAL3	26
BP	GO:0042129	regulation of T cell proliferation	21/476	174/18800	3.35472e-09	2.32199e-07	2.107e-07	ZAP70/CD6/SLAMF1/VCAM1/TNFSF4/TMIGD2/JAK3/CCL19/SPN/IL1A/CCR2/SASH3/TNFSF8/CD40LG/CD3E/CORO1A/CRTAM/PTPRC/PLA2G2D/TNFRSF13C/RASAL3	21
BP	GO:0043368	positive T cell selection	10/476	36/18800	1.38785e-08	9.42135e-07	8.54903e-07	ZAP70/CD3G/IRF4/TBX21/SPN/SLAMF6/CD3D/BCL2/CD3E/PTPRC	10
BP	GO:0050671	positive regulation of lymphocyte proliferation	18/476	141/18800	1.84075e-08	1.22601e-06	1.1125e-06	ZAP70/CD6/SLAMF1/VCAM1/TNFSF4/TMIGD2/JAK3/CCL19/IL1A/CCR2/SASH3/BCL2/CD40LG/CD3E/CORO1A/PTPRC/TNFRSF13C/RASAL3	18
BP	GO:0070665	positive regulation of leukocyte proliferation	19/476	158/18800	1.99957e-08	1.30713e-06	1.1861e-06	ZAP70/CD6/SLAMF1/VCAM1/TNFSF4/TMIGD2/JAK3/CCL19/IL1A/CCR2/SASH3/BCL2/CD40LG/CD3E/CORO1A/CSF2/PTPRC/TNFRSF13C/RASAL3	19
BP	GO:0032946	positive regulation of mononuclear cell proliferation	18/476	143/18800	2.30172e-08	1.47729e-06	1.34051e-06	ZAP70/CD6/SLAMF1/VCAM1/TNFSF4/TMIGD2/JAK3/CCL19/IL1A/CCR2/SASH3/BCL2/CD40LG/CD3E/CORO1A/PTPRC/TNFRSF13C/RASAL3	18
BP	GO:0045058	T cell selection	11/476	49/18800	2.98696e-08	1.88285e-06	1.70852e-06	ZAP70/CD3G/IRF4/TBX21/SPN/SLAMF6/CCR7/CD3D/BCL2/CD3E/PTPRC	11
BP	GO:0002285	lymphocyte activation involved in immune response	21/476	201/18800	4.39807e-08	2.72372e-06	2.47153e-06	CD19/TNFSF4/IRF4/TBX21/POU2AF1/JAK3/CCL19/SPN/NKX2-3/SLAMF6/IRF8/CD40LG/ZNF683/CORO1A/IFNG/NKG7/EOMES/MYB/PTPRC/IFNK/ITGAL	21
BP	GO:0032615	interleukin-12 production	12/476	63/18800	4.99965e-08	2.99131e-06	2.71435e-06	SLAMF1/TNFSF4/JAK3/CCL19/CCR7/IRF8/ISL1/CD40LG/LTB/IFNG/IL16/SCIMP	12
BP	GO:0032655	regulation of interleukin-12 production	12/476	63/18800	4.99965e-08	2.99131e-06	2.71435e-06	SLAMF1/TNFSF4/JAK3/CCL19/CCR7/IRF8/ISL1/CD40LG/LTB/IFNG/IL16/SCIMP	12
BP	GO:0042098	T cell proliferation	21/476	204/18800	5.68987e-08	3.34754e-06	3.03759e-06	ZAP70/CD6/SLAMF1/VCAM1/TNFSF4/TMIGD2/JAK3/CCL19/SPN/IL1A/CCR2/SASH3/TNFSF8/CD40LG/CD3E/CORO1A/CRTAM/PTPRC/PLA2G2D/TNFRSF13C/RASAL3	21
BP	GO:0046634	regulation of alpha-beta T cell activation	15/476	105/18800	6.24031e-08	3.6112e-06	3.27684e-06	ZAP70/TNFSF4/IRF4/TBX21/JAK3/CCL19/CCR2/SASH3/ZNF683/CD3E/IFNG/CRTAM/MYB/PTPRC/RASAL3	15
BP	GO:0022407	regulation of cell-cell adhesion	33/476	456/18800	6.9634e-08	3.92832e-06	3.5646e-06	ZAP70/CD6/SLAMF1/VCAM1/CD5/TNFSF4/TBX21/TMIGD2/FUT7/JAK3/CCL19/SPN/FOXA2/IL1A/CCR2/CCR7/SASH3/CD40LG/CD3E/CORO1A/CD27/IFNG/CRTAM/CXCL13/MYB/PTPRC/CAV1/SIRPG/PLA2G2D/TESPA1/TNFRSF13C/LAX1/RASAL3	33
BP	GO:0032735	positive regulation of interleukin-12 production	10/476	42/18800	7.01088e-08	3.92832e-06	3.5646e-06	TNFSF4/CCL19/CCR7/IRF8/ISL1/CD40LG/LTB/IFNG/IL16/SCIMP	10
BP	GO:0002263	cell activation involved in immune response	25/476	289/18800	9.98998e-08	5.5101e-06	4.99992e-06	SLAMF1/CD19/TNFSF4/IRF4/TBX21/POU2AF1/JAK3/CCL19/SPN/CCR2/NKX2-3/SLAMF6/IRF8/TCIM/CD40LG/ITGAM/ZNF683/CORO1A/IFNG/NKG7/EOMES/MYB/PTPRC/IFNK/ITGAL	25
BP	GO:0002697	regulation of immune effector process	28/476	353/18800	1.07084e-07	5.81546e-06	5.27701e-06	SLAMF1/TNFSF4/IRF4/FCER2/TBX21/SH2D1A/FUT7/JAK3/CCL19/CCR2/SLAMF6/LTA/CD96/SASH3/CR2/NOS2/CD40LG/ITGAM/ZNF683/STAP1/CD22/IFNG/CRTAM/NCR3/MZB1/SCIMP/MYB/PTPRC	28
BP	GO:0043367	CD4-positive, alpha-beta T cell differentiation	13/476	82/18800	1.35655e-07	7.2555e-06	6.58372e-06	TNFSF4/IRF4/TBX21/FUT7/JAK3/CCL19/SPN/NKX2-3/SLAMF6/SASH3/IFNG/MYB/PLA2G2D	13
BP	GO:0035710	CD4-positive, alpha-beta T cell activation	14/476	102/18800	2.85651e-07	1.505e-05	1.36565e-05	TNFSF4/IRF4/TBX21/FUT7/JAK3/CCL19/SPN/NKX2-3/SLAMF6/SASH3/IFNG/NKG7/MYB/PLA2G2D	14
BP	GO:0002366	leukocyte activation involved in immune response	24/476	285/18800	2.96213e-07	1.53769e-05	1.39532e-05	SLAMF1/CD19/TNFSF4/IRF4/TBX21/POU2AF1/JAK3/CCL19/SPN/CCR2/NKX2-3/SLAMF6/IRF8/CD40LG/ITGAM/ZNF683/CORO1A/IFNG/NKG7/EOMES/MYB/PTPRC/IFNK/ITGAL	24
BP	GO:0032729	positive regulation of interferon-gamma production	12/476	77/18800	4.99526e-07	2.55555e-05	2.31893e-05	SLAMF1/TNFSF4/CCR2/SLAMF6/LTA/IRF8/SASH3/ISL1/CD2/TLR7/CD3E/CRTAM	12
BP	GO:0030183	B cell differentiation	16/476	142/18800	6.44842e-07	3.25185e-05	2.95076e-05	CD19/VCAM1/POU2AF1/JAK3/NKX2-3/IRF8/CR2/CD79A/BCL2/CD40LG/CD27/CD79B/PTPRC/MS4A1/IKZF3/IFNK	16
BP	GO:0050854	regulation of antigen receptor-mediated signaling pathway	11/476	66/18800	7.47155e-07	3.71473e-05	3.37078e-05	CD19/TRAT1/SH2D1A/PRKCB/SLA2/CCR7/STAP1/CD22/PTPRC/TESPA1/UBASH3A	11
BP	GO:0045785	positive regulation of cell adhesion	30/476	446/18800	1.28914e-06	6.32039e-05	5.73519e-05	ZAP70/CD6/SLAMF1/VCAM1/CD5/TNFSF4/TMIGD2/FUT7/JAK3/CCL19/FOXA2/IL1A/CCR2/CCR7/SASH3/COL26A1/CD40LG/SPOCK2/CD3E/CORO1A/CD27/IFNG/CXCL13/MYB/PTPRC/CAV1/SIRPG/TESPA1/TNFRSF13C/RASAL3	30
BP	GO:0042100	B cell proliferation	13/476	100/18800	1.42935e-06	6.9118e-05	6.27184e-05	CD19/SASH3/CR2/CD79A/BCL2/CD40LG/CD22/MZB1/PTPRC/MS4A1/IKZF3/IFNK/TNFRSF13C	13
BP	GO:0045580	regulation of T cell differentiation	16/476	151/18800	1.47723e-06	7.04681e-05	6.39435e-05	ZAP70/TNFSF4/IRF4/TBX21/JAK3/CCL19/CCR2/SASH3/CD2/ZNF683/CD27/IFNG/CRTAM/MYB/PTPRC/TESPA1	16
BP	GO:0031295	T cell costimulation	9/476	45/18800	1.56271e-06	7.16596e-05	6.50247e-05	CD5/TNFSF4/TMIGD2/CCL19/CCR7/CD40LG/CD3E/CAV1/TNFRSF13C	9
BP	GO:0032609	interferon-gamma production	14/476	117/18800	1.56311e-06	7.16596e-05	6.50247e-05	SLAMF1/TNFSF4/CCR2/SLAMF6/LTA/CD96/CCR7/IRF8/SASH3/ISL1/CD2/TLR7/CD3E/CRTAM	14
BP	GO:0032649	regulation of interferon-gamma production	14/476	117/18800	1.56311e-06	7.16596e-05	6.50247e-05	SLAMF1/TNFSF4/CCR2/SLAMF6/LTA/CD96/CCR7/IRF8/SASH3/ISL1/CD2/TLR7/CD3E/CRTAM	14
BP	GO:0002705	positive regulation of leukocyte mediated immunity	15/476	138/18800	2.27583e-06	0.000102658	9.3153e-05	SLAMF1/TNFSF4/FCER2/TBX21/SH2D1A/SLAMF6/LTA/SASH3/NOS2/ITGAM/STAP1/CRTAM/NCR3/SCIMP/PTPRC	15
BP	GO:0031294	lymphocyte costimulation	9/476	47/18800	2.29745e-06	0.000102658	9.3153e-05	CD5/TNFSF4/TMIGD2/CCL19/CCR7/CD40LG/CD3E/CAV1/TNFRSF13C	9
BP	GO:0002703	regulation of leukocyte mediated immunity	20/476	236/18800	2.62007e-06	0.000115611	0.000104906	SLAMF1/TNFSF4/FCER2/TBX21/SH2D1A/FUT7/JAK3/CCR2/SLAMF6/LTA/CD96/SASH3/CR2/NOS2/ITGAM/STAP1/CRTAM/NCR3/SCIMP/PTPRC	20
BP	GO:0045619	regulation of lymphocyte differentiation	17/476	181/18800	3.72003e-06	0.00016212	0.000147109	ZAP70/TNFSF4/IRF4/TBX21/JAK3/CCL19/CCR2/SASH3/CD2/ZNF683/CD27/IFNG/CRTAM/MYB/PTPRC/IKZF3/TESPA1	17
BP	GO:0051480	regulation of cytosolic calcium ion concentration	25/476	356/18800	4.69952e-06	0.000202309	0.000183577	CD52/CCR4/SLC35G1/ESR1/CD19/FASLG/CCR5/JAK3/CDH23/CCL19/CCR2/CCR7/GPR18/BCL2/P2RY10/CORO1A/TSPOAP1/CXCR4/CXCL13/CXCR3/GPR174/PTPRC/CAV1/MS4A1/CXCR6	25
BP	GO:0031343	positive regulation of cell killing	10/476	65/18800	5.06645e-06	0.000215477	0.000195526	FCER2/SH2D1A/SLAMF6/NOS2/ITGAM/STAP1/IFNG/CRTAM/NCR3/PTPRC	10
BP	GO:0002699	positive regulation of immune effector process	20/476	248/18800	5.56654e-06	0.000233927	0.000212268	SLAMF1/TNFSF4/FCER2/TBX21/SH2D1A/CCL19/CCR2/SLAMF6/LTA/SASH3/NOS2/ITGAM/STAP1/IFNG/CRTAM/NCR3/MZB1/SCIMP/MYB/PTPRC	20
BP	GO:0046637	regulation of alpha-beta T cell differentiation	10/476	67/18800	6.70863e-06	0.000278605	0.000252809	ZAP70/TNFSF4/IRF4/TBX21/JAK3/CCL19/SASH3/ZNF683/IFNG/MYB	10
BP	GO:0002287	alpha-beta T cell activation involved in immune response	10/476	68/18800	7.68961e-06	0.000312004	0.000283115	TNFSF4/IRF4/TBX21/JAK3/CCL19/SPN/SLAMF6/IFNG/EOMES/MYB	10
BP	GO:0002293	alpha-beta T cell differentiation involved in immune response	10/476	68/18800	7.68961e-06	0.000312004	0.000283115	TNFSF4/IRF4/TBX21/JAK3/CCL19/SPN/SLAMF6/IFNG/EOMES/MYB	10
BP	GO:0046635	positive regulation of alpha-beta T cell activation	10/476	69/18800	8.79211e-06	0.000352684	0.000320029	ZAP70/TNFSF4/CCL19/CCR2/SASH3/CD3E/IFNG/MYB/PTPRC/RASAL3	10
BP	GO:0045061	thymic T cell selection	6/476	22/18800	1.34905e-05	0.000535072	0.00048553	ZAP70/CD3G/CCR7/CD3D/CD3E/PTPRC	6
BP	GO:0045059	positive thymic T cell selection	5/476	14/18800	1.68845e-05	0.000662248	0.000600931	ZAP70/CD3G/CD3D/CD3E/PTPRC	5
BP	GO:0046641	positive regulation of alpha-beta T cell proliferation	6/476	23/18800	1.78632e-05	0.000692937	0.000628778	ZAP70/TNFSF4/CCR2/CD3E/PTPRC/RASAL3	6
BP	GO:0050852	T cell receptor signaling pathway	13/476	127/18800	2.05821e-05	0.000789725	0.000716605	CD8A/ZAP70/TRAT1/SH2D1A/SLA2/CCR7/BTNL9/CD247/PTPRC/CD8B/ITK/TESPA1/UBASH3A	13
BP	GO:0002292	T cell differentiation involved in immune response	10/476	76/18800	2.10744e-05	0.00079992	0.000725856	TNFSF4/IRF4/TBX21/JAK3/CCL19/SPN/SLAMF6/IFNG/EOMES/MYB	10
BP	GO:0007204	positive regulation of cytosolic calcium ion concentration	22/476	325/18800	3.05935e-05	0.00114888	0.00104251	CD52/CCR4/ESR1/CD19/FASLG/CCR5/JAK3/CCL19/CCR2/CCR7/GPR18/BCL2/P2RY10/CORO1A/CXCR4/CXCL13/CXCR3/GPR174/PTPRC/CAV1/MS4A1/CXCR6	22
BP	GO:0043370	regulation of CD4-positive, alpha-beta T cell differentiation	8/476	50/18800	3.35914e-05	0.00124818	0.00113262	TNFSF4/IRF4/TBX21/JAK3/CCL19/SASH3/IFNG/MYB	8
BP	GO:0002407	dendritic cell chemotaxis	6/476	26/18800	3.81959e-05	0.00138158	0.00125366	SLAMF1/CCR5/CCL19/CCR2/CCR7/CXCR4	6
BP	GO:0050857	positive regulation of antigen receptor-mediated signaling pathway	6/476	26/18800	3.81959e-05	0.00138158	0.00125366	TRAT1/PRKCB/CCR7/STAP1/PTPRC/TESPA1	6
BP	GO:0002286	T cell activation involved in immune response	12/476	116/18800	3.83554e-05	0.00138158	0.00125366	TNFSF4/IRF4/TBX21/JAK3/CCL19/SPN/SLAMF6/IFNG/EOMES/MYB/IFNK/ITGAL	12
BP	GO:0002706	regulation of lymphocyte mediated immunity	15/476	175/18800	4.05919e-05	0.00144737	0.00131336	SLAMF1/TNFSF4/FCER2/TBX21/SH2D1A/FUT7/CCR2/SLAMF6/LTA/CD96/SASH3/CR2/CRTAM/NCR3/PTPRC	15
BP	GO:0006874	cellular calcium ion homeostasis	27/476	456/18800	4.27246e-05	0.00150818	0.00136854	CD52/CCR4/SLC35G1/ESR1/KEL/CD19/FASLG/PRKCB/CCR5/JAK3/CDH23/CCL19/CCR2/CCR7/GPR18/BCL2/P2RY10/CORO1A/TSPOAP1/CXCR4/CXCL13/CXCR3/GPR174/PTPRC/CAV1/MS4A1/CXCR6	27
BP	GO:0002294	CD4-positive, alpha-beta T cell differentiation involved in immune response	9/476	67/18800	4.60593e-05	0.00160979	0.00146074	TNFSF4/IRF4/TBX21/JAK3/CCL19/SPN/SLAMF6/IFNG/MYB	9
BP	GO:0036037	CD8-positive, alpha-beta T cell activation	6/476	27/18800	4.80654e-05	0.00166344	0.00150942	GPR18/BCL2/TNFSF8/CRTAM/EOMES/WDFY4	6
BP	GO:0019722	calcium-mediated signaling	16/476	202/18800	5.91612e-05	0.00202757	0.00183983	CCR4/ZAP70/NRG1/VCAM1/TRAT1/CCR5/CCR2/SLA2/CCR7/CD3E/TBC1D10C/CD22/CXCR4/CXCR3/PTPRC/CXCR6	16
BP	GO:0055074	calcium ion homeostasis	27/476	468/18800	6.64218e-05	0.00225451	0.00204576	CD52/CCR4/SLC35G1/ESR1/KEL/CD19/FASLG/PRKCB/CCR5/JAK3/CDH23/CCL19/CCR2/CCR7/GPR18/BCL2/P2RY10/CORO1A/TSPOAP1/CXCR4/CXCL13/CXCR3/GPR174/PTPRC/CAV1/MS4A1/CXCR6	27
BP	GO:0002825	regulation of T-helper 1 type immune response	6/476	29/18800	7.38912e-05	0.00248415	0.00225415	SLAMF1/TNFSF4/TBX21/JAK3/CCL19/CCR2	6
BP	GO:0001906	cell killing	15/476	185/18800	7.68024e-05	0.00255767	0.00232085	FCER2/SH2D1A/GZMM/LTF/SLAMF6/IGHG1/NOS2/ITGAM/CORO1A/STAP1/IFNG/CRTAM/NKG7/NCR3/PTPRC	15
BP	GO:0001912	positive regulation of leukocyte mediated cytotoxicity	8/476	58/18800	0.000100481	0.00331495	0.00300802	SH2D1A/SLAMF6/NOS2/ITGAM/STAP1/CRTAM/NCR3/PTPRC	8
BP	GO:0045060	negative thymic T cell selection	4/476	11/18800	0.000116257	0.00379988	0.00344805	ZAP70/CCR7/CD3E/PTPRC	4
BP	GO:0001909	leukocyte mediated cytotoxicity	12/476	131/18800	0.000125753	0.00404085	0.00366671	SH2D1A/GZMM/SLAMF6/IGHG1/NOS2/ITGAM/CORO1A/STAP1/CRTAM/NKG7/NCR3/PTPRC	12
BP	GO:0042088	T-helper 1 type immune response	7/476	45/18800	0.000125919	0.00404085	0.00366671	SLAMF1/TNFSF4/TBX21/JAK3/CCL19/SPN/CCR2	7
BP	GO:0050900	leukocyte migration	23/476	384/18800	0.000131871	0.00419374	0.00380545	ZAP70/SLAMF1/VCAM1/TBX21/SELL/FUT7/CCR5/CCL19/SPN/IL1A/CCR2/NKX2-3/CCR7/GPR18/CORO1A/STAP1/CRTAM/CXCR4/IL16/CXCL13/CXCR3/ADD2/ITGAL	23
BP	GO:0045063	T-helper 1 cell differentiation	5/476	21/18800	0.000148204	0.00467107	0.00423858	TNFSF4/TBX21/JAK3/CCL19/SPN	5
BP	GO:0033077	T cell differentiation in thymus	9/476	78/18800	0.000153685	0.00480096	0.00435644	ZAP70/CD3G/IL1A/CCR7/CD3D/BCL2/CD3E/PTPRC/TESPA1	9
BP	GO:0036336	dendritic cell migration	6/476	33/18800	0.00015813	0.0048539	0.00440448	SLAMF1/CCR5/CCL19/CCR2/CCR7/CXCR4	6
BP	GO:0050901	leukocyte tethering or rolling	6/476	33/18800	0.00015813	0.0048539	0.00440448	VCAM1/SELL/FUT7/SPN/CCR2/ADD2	6
BP	GO:0072503	cellular divalent inorganic cation homeostasis	27/476	494/18800	0.000162239	0.00493711	0.00447999	CD52/CCR4/SLC35G1/ESR1/KEL/CD19/FASLG/PRKCB/CCR5/JAK3/CDH23/CCL19/CCR2/CCR7/GPR18/BCL2/P2RY10/CORO1A/TSPOAP1/CXCR4/CXCL13/CXCR3/GPR174/PTPRC/CAV1/MS4A1/CXCR6	27
BP	GO:0032103	positive regulation of response to external stimulus	25/476	442/18800	0.000167132	0.00504252	0.00457563	CCR4/SLAMF1/TNFSF4/SH2D1A/CCL19/PTGS2/CCR2/SLAMF6/LTA/PLA2G2A/CCR7/F3/TLR7/STAP1/IFNG/CRTAM/NKG7/CXCR4/IL16/NCR3/TLR10/CXCL13/PYHIN1/SCIMP/IFNK	25
BP	GO:0043383	negative T cell selection	4/476	12/18800	0.000170902	0.00511259	0.00463921	ZAP70/CCR7/CD3E/PTPRC	4
BP	GO:0002363	alpha-beta T cell lineage commitment	5/476	22/18800	0.000187826	0.00548309	0.00497541	IRF4/TBX21/SPN/SLAMF6/BCL2	5
BP	GO:0043369	CD4-positive or CD8-positive, alpha-beta T cell lineage commitment	5/476	22/18800	0.000187826	0.00548309	0.00497541	IRF4/TBX21/SPN/SLAMF6/BCL2	5
BP	GO:0032743	positive regulation of interleukin-2 production	6/476	34/18800	0.000187947	0.00548309	0.00497541	IRF4/IL1A/CCR2/SASH3/CD3E/PTPRC	6
BP	GO:0002708	positive regulation of lymphocyte mediated immunity	11/476	117/18800	0.000189714	0.00548926	0.00498101	SLAMF1/TNFSF4/FCER2/TBX21/SH2D1A/SLAMF6/LTA/SASH3/CRTAM/NCR3/PTPRC	11
BP	GO:0031341	regulation of cell killing	10/476	100/18800	0.000222734	0.00639228	0.00580042	FCER2/SH2D1A/SLAMF6/NOS2/ITGAM/STAP1/IFNG/CRTAM/NCR3/PTPRC	10
BP	GO:0042093	T-helper cell differentiation	8/476	65/18800	0.00022672	0.00645421	0.00585661	TNFSF4/IRF4/TBX21/JAK3/CCL19/SPN/SLAMF6/MYB	8
BP	GO:2000514	regulation of CD4-positive, alpha-beta T cell activation	8/476	66/18800	0.000252368	0.00712687	0.00646699	TNFSF4/IRF4/TBX21/JAK3/CCL19/SASH3/IFNG/MYB	8
BP	GO:0019835	cytolysis	5/476	24/18800	0.000290755	0.00814575	0.00739154	GZMM/PLA2G2A/C8G/C7/GZMH	5
BP	GO:2000106	regulation of leukocyte apoptotic process	9/476	85/18800	0.000296904	0.00825253	0.00748843	CD3G/CCR5/JAK3/CCL19/CCR7/PIP/SLC7A11/CD27/PDCD1	9
BP	GO:0046640	regulation of alpha-beta T cell proliferation	6/476	37/18800	0.00030469	0.00840279	0.00762477	ZAP70/TNFSF4/CCR2/CD3E/PTPRC/RASAL3	6
BP	GO:0050729	positive regulation of inflammatory response	12/476	145/18800	0.000325839	0.00891636	0.0080908	TNFSF4/PTGS2/CCR2/LTA/PLA2G2A/CCR7/TLR7/STAP1/IFNG/NKG7/IL16/TLR10	12
BP	GO:0043374	CD8-positive, alpha-beta T cell differentiation	4/476	14/18800	0.000331952	0.00901376	0.00817918	GPR18/BCL2/TNFSF8/EOMES	4
BP	GO:1902105	regulation of leukocyte differentiation	18/476	283/18800	0.000340319	0.00917042	0.00832134	ZAP70/TNFSF4/IRF4/TBX21/JAK3/CCL19/CCR2/LTF/SASH3/CD2/ZNF683/CD27/IFNG/CRTAM/MYB/PTPRC/IKZF3/TESPA1	18
BP	GO:0045622	regulation of T-helper cell differentiation	6/476	38/18800	0.00035417	0.0093766	0.00850842	TNFSF4/IRF4/TBX21/JAK3/CCL19/MYB	6
BP	GO:0002438	acute inflammatory response to antigenic stimulus	5/476	25/18800	0.000355939	0.0093766	0.00850842	CD6/FUT7/CCR7/IGHG1/PLA2G2D	5
BP	GO:0032753	positive regulation of interleukin-4 production	5/476	25/18800	0.000355939	0.0093766	0.00850842	TNFSF4/IRF4/SASH3/CD40LG/CD3E	5
BP	GO:0001776	leukocyte homeostasis	9/476	89/18800	0.000419354	0.0108847	0.00987688	SIT1/JAK3/CCR2/NKX2-3/BCL2/CORO1A/SLC7A11/TNFRSF17/GPR174	9
BP	GO:0070098	chemokine-mediated signaling pathway	9/476	89/18800	0.000419354	0.0108847	0.00987688	CCR4/CCR5/CCL19/CCR2/CCR7/CXCR4/CXCL13/CXCR3/CXCR6	9
BP	GO:0031349	positive regulation of defense response	18/476	289/18800	0.000437298	0.0112676	0.0102244	TNFSF4/SH2D1A/PTGS2/CCR2/SLAMF6/LTA/PLA2G2A/CCR7/TLR7/STAP1/IFNG/CRTAM/NKG7/IL16/NCR3/TLR10/PYHIN1/IFNK	18
BP	GO:0071887	leukocyte apoptotic process	10/476	109/18800	0.000448352	0.0114687	0.0104068	CD3G/FASLG/CCR5/JAK3/CCL19/CCR7/PIP/SLC7A11/CD27/PDCD1	10
BP	GO:0046633	alpha-beta T cell proliferation	6/476	40/18800	0.000471841	0.0119827	0.0108732	ZAP70/TNFSF4/CCR2/CD3E/PTPRC/RASAL3	6
BP	GO:0030101	natural killer cell activation	9/476	93/18800	0.000580626	0.0146401	0.0132845	SLAMF1/IL21R/CD2/ZNF683/CORO1A/NKG7/NCR3/PTPRC/IFNK	9
BP	GO:0002526	acute inflammatory response	10/476	113/18800	0.000597018	0.0149466	0.0135627	CD6/VCAM1/TNFSF4/FUT7/IL1A/PTGS2/CCR7/IGHG1/F3/PLA2G2D	10
BP	GO:0002360	T cell lineage commitment	5/476	28/18800	0.000618514	0.0153757	0.0139521	IRF4/TBX21/SPN/SLAMF6/BCL2	5
BP	GO:0045582	positive regulation of T cell differentiation	9/476	94/18800	0.00062801	0.0155026	0.0140672	ZAP70/TNFSF4/CCL19/SASH3/CD27/IFNG/MYB/PTPRC/TESPA1	9
BP	GO:0019748	secondary metabolic process	7/476	59/18800	0.00069822	0.0171161	0.0155313	FMO2/AKR1C3/AKR1C2/BCL2/SLC7A11/AKR1C1/OCA2	7
BP	GO:0001773	myeloid dendritic cell activation	5/476	29/18800	0.000731977	0.0178199	0.0161699	SLAMF1/IRF4/CD2/CSF2/DHRS2	5
BP	GO:0002295	T-helper cell lineage commitment	4/476	17/18800	0.000743055	0.0179656	0.0163022	IRF4/TBX21/SPN/SLAMF6	4
BP	GO:0019932	second-messenger-mediated signaling	18/476	303/18800	0.000760861	0.0181935	0.016509	CCR4/ZAP70/NRG1/VCAM1/TRAT1/CCR5/CCR2/SLA2/CCR7/NOS2/CD3E/TBC1D10C/NPPC/CD22/CXCR4/CXCR3/PTPRC/CXCR6	18
BP	GO:0032640	tumor necrosis factor production	13/476	182/18800	0.000767941	0.0181935	0.016509	SLAMF1/CCL19/SPN/IL1A/CCR2/LTF/SASH3/NLRC3/ISL1/GPR18/CD2/IFNG/PTPRC	13
BP	GO:0032680	regulation of tumor necrosis factor production	13/476	182/18800	0.000767941	0.0181935	0.016509	SLAMF1/CCL19/SPN/IL1A/CCR2/LTF/SASH3/NLRC3/ISL1/GPR18/CD2/IFNG/PTPRC	13
BP	GO:0032755	positive regulation of interleukin-6 production	9/476	97/18800	0.000789462	0.0183342	0.0166367	TNFSF4/POU2AF1/IL1A/ISL1/NOS2/TLR7/IFNG/IL16/SCIMP	9
BP	GO:1990868	response to chemokine	9/476	97/18800	0.000789462	0.0183342	0.0166367	CCR4/CCR5/CCL19/CCR2/CCR7/CXCR4/CXCL13/CXCR3/CXCR6	9
BP	GO:1990869	cellular response to chemokine	9/476	97/18800	0.000789462	0.0183342	0.0166367	CCR4/CCR5/CCL19/CCR2/CCR7/CXCR4/CXCL13/CXCR3/CXCR6	9
BP	GO:0050856	regulation of T cell receptor signaling pathway	6/476	44/18800	0.000796807	0.0183839	0.0166817	TRAT1/SH2D1A/SLA2/CCR7/TESPA1/UBASH3A	6
BP	GO:0072676	lymphocyte migration	10/476	119/18800	0.000894624	0.0204973	0.0185994	ZAP70/TBX21/FUT7/CCL19/SPN/CCR2/CCR7/CRTAM/CXCL13/ITGAL	10
BP	GO:0002920	regulation of humoral immune response	6/476	45/18800	0.000900021	0.0204973	0.0185994	FCER2/LTA/CCR7/CR2/CXCL13/PTPRC	6
BP	GO:0002923	regulation of humoral immune response mediated by circulating immunoglobulin	4/476	18/18800	0.000936372	0.0211884	0.0192266	FCER2/LTA/CR2/PTPRC	4
BP	GO:0071706	tumor necrosis factor superfamily cytokine production	13/476	187/18800	0.000986783	0.0220465	0.0200052	SLAMF1/CCL19/SPN/IL1A/CCR2/LTF/SASH3/NLRC3/ISL1/GPR18/CD2/IFNG/PTPRC	13
BP	GO:1903555	regulation of tumor necrosis factor superfamily cytokine production	13/476	187/18800	0.000986783	0.0220465	0.0200052	SLAMF1/CCL19/SPN/IL1A/CCR2/LTF/SASH3/NLRC3/ISL1/GPR18/CD2/IFNG/PTPRC	13
BP	GO:0097305	response to alcohol	15/476	235/18800	0.00100151	0.0221647	0.0201125	AKR1C3/VCAM1/TNFSF4/CCR5/CCL19/CYP2E1/AKR1C2/CCR7/DYNAP/CD27/NPPC/FGF19/NQO1/CES1/MAP4K1	15
BP	GO:0034694	response to prostaglandin	5/476	31/18800	0.00100463	0.0221647	0.0201125	AKR1C3/TNFSF4/CCL19/AKR1C2/CCR7	5
BP	GO:0002819	regulation of adaptive immune response	13/476	188/18800	0.00103629	0.0224874	0.0204053	SLAMF1/TNFSF4/FCER2/TBX21/CD48/FUT7/JAK3/CCL19/CCR2/LTA/SASH3/CR2/PTPRC	13
BP	GO:0032623	interleukin-2 production	7/476	63/18800	0.00103837	0.0224874	0.0204053	IRF4/TBX21/IL1A/CCR2/SASH3/CD3E/PTPRC	7
BP	GO:0032663	regulation of interleukin-2 production	7/476	63/18800	0.00103837	0.0224874	0.0204053	IRF4/TBX21/IL1A/CCR2/SASH3/CD3E/PTPRC	7
BP	GO:0097028	dendritic cell differentiation	6/476	47/18800	0.00113705	0.024409	0.022149	IRF4/CCL19/CCR7/IRF8/CSF2/DHRS2	6
BP	GO:0030888	regulation of B cell proliferation	7/476	64/18800	0.00114093	0.024409	0.022149	SASH3/BCL2/CD22/MZB1/PTPRC/IKZF3/TNFRSF13C	7
BP	GO:0002700	regulation of production of molecular mediator of immune response	12/476	167/18800	0.00114895	0.0244324	0.0221702	SLAMF1/TNFSF4/TBX21/JAK3/CCR2/CD96/SASH3/CD40LG/CD22/MZB1/SCIMP/PTPRC	12
BP	GO:0043372	positive regulation of CD4-positive, alpha-beta T cell differentiation	5/476	32/18800	0.0011662	0.0246508	0.0223683	TNFSF4/CCL19/SASH3/IFNG/MYB	5
BP	GO:0032760	positive regulation of tumor necrosis factor production	9/476	103/18800	0.00121381	0.0255044	0.0231429	CCL19/SPN/IL1A/CCR2/SASH3/ISL1/CD2/IFNG/PTPRC	9
BP	GO:0002683	negative regulation of immune system process	22/476	425/18800	0.001301	0.0271748	0.0246587	SLAMF1/TNFSF4/TBX21/SH2D1A/JAK3/SPN/CCR2/LTF/CD96/SLA2/NLRC3/CR2/GPR18/TBC1D10C/STAP1/CD22/CRTAM/PDCD1/PTPRC/PLA2G2D/UBASH3A/LAX1	22
BP	GO:1903706	regulation of hemopoiesis	20/476	371/18800	0.00131606	0.0273277	0.0247974	ZAP70/TNFSF4/IRF4/TBX21/JAK3/CCL19/GPR171/CCR2/LTF/SASH3/TCIM/CD2/ZNF683/CD27/IFNG/CRTAM/MYB/PTPRC/IKZF3/TESPA1	20
BP	GO:0032633	interleukin-4 production	5/476	33/18800	0.00134621	0.0276286	0.0250705	TNFSF4/IRF4/SASH3/CD40LG/CD3E	5
BP	GO:0032673	regulation of interleukin-4 production	5/476	33/18800	0.00134621	0.0276286	0.0250705	TNFSF4/IRF4/SASH3/CD40LG/CD3E	5
BP	GO:0001910	regulation of leukocyte mediated cytotoxicity	8/476	85/18800	0.00139296	0.0284228	0.0257912	SH2D1A/SLAMF6/NOS2/ITGAM/STAP1/CRTAM/NCR3/PTPRC	8
BP	GO:0043373	CD4-positive, alpha-beta T cell lineage commitment	4/476	20/18800	0.00142433	0.0288958	0.0262204	IRF4/TBX21/SPN/SLAMF6	4
BP	GO:0032635	interleukin-6 production	12/476	172/18800	0.0014799	0.0296822	0.0269339	SLAMF1/TNFSF4/POU2AF1/IL1A/NLRC3/ISL1/C1QTNF3/NOS2/TLR7/IFNG/IL16/SCIMP	12
BP	GO:0032675	regulation of interleukin-6 production	12/476	172/18800	0.0014799	0.0296822	0.0269339	SLAMF1/TNFSF4/POU2AF1/IL1A/NLRC3/ISL1/C1QTNF3/NOS2/TLR7/IFNG/IL16/SCIMP	12
BP	GO:0002704	negative regulation of leukocyte mediated immunity	7/476	67/18800	0.00149688	0.0297981	0.0270391	SLAMF1/TBX21/JAK3/CCR2/CD96/CR2/PTPRC	7
BP	GO:0002312	B cell activation involved in immune response	8/476	86/18800	0.00150257	0.0297981	0.0270391	CD19/TNFSF4/TBX21/POU2AF1/NKX2-3/IRF8/CD40LG/PTPRC	8
BP	GO:0019221	cytokine-mediated signaling pathway	24/476	486/18800	0.00151245	0.0298266	0.0270649	CCR4/IL2RG/IL17REL/IL21R/IL17RB/CCR5/JAK3/CCL19/IL1A/CCR2/CCR7/F3/CSF2/STAP1/IFNG/CXCR4/TNFRSF17/CXCL13/CXCR3/PTPRC/CAV1/IFNK/CXCR6/TNFRSF13C	24
BP	GO:0002822	regulation of adaptive immune response based on somatic recombination of immune receptors built from immunoglobulin superfamily domains	12/476	173/18800	0.00155472	0.0304505	0.0276311	SLAMF1/TNFSF4/FCER2/TBX21/FUT7/JAK3/CCL19/CCR2/LTA/SASH3/CR2/PTPRC	12
BP	GO:0046638	positive regulation of alpha-beta T cell differentiation	6/476	50/18800	0.00157881	0.0304505	0.0276311	ZAP70/TNFSF4/CCL19/SASH3/IFNG/MYB	6
BP	GO:2000107	negative regulation of leukocyte apoptotic process	6/476	50/18800	0.00157881	0.0304505	0.0276311	CCR5/JAK3/CCL19/CCR7/PIP/CD27	6
BP	GO:0045621	positive regulation of lymphocyte differentiation	9/476	107/18800	0.00158722	0.0304505	0.0276311	ZAP70/TNFSF4/CCL19/SASH3/CD27/IFNG/MYB/PTPRC/TESPA1	9
BP	GO:1903557	positive regulation of tumor necrosis factor superfamily cytokine production	9/476	107/18800	0.00158722	0.0304505	0.0276311	CCL19/SPN/IL1A/CCR2/SASH3/ISL1/CD2/IFNG/PTPRC	9
BP	GO:0030638	polyketide metabolic process	3/476	10/18800	0.00169493	0.0318251	0.0288784	AKR1C3/AKR1C2/AKR1C1	3
BP	GO:0030647	aminoglycoside antibiotic metabolic process	3/476	10/18800	0.00169493	0.0318251	0.0288784	AKR1C3/AKR1C2/AKR1C1	3
BP	GO:0044598	doxorubicin metabolic process	3/476	10/18800	0.00169493	0.0318251	0.0288784	AKR1C3/AKR1C2/AKR1C1	3
BP	GO:0045625	regulation of T-helper 1 cell differentiation	3/476	10/18800	0.00169493	0.0318251	0.0288784	TNFSF4/JAK3/CCL19	3
BP	GO:0071674	mononuclear cell migration	13/476	199/18800	0.00173203	0.0323496	0.0293543	ZAP70/SLAMF1/TBX21/FUT7/CCR5/CCL19/SPN/CCR2/CCR7/CRTAM/CXCR4/CXCL13/ITGAL	13
BP	GO:0048864	stem cell development	8/476	88/18800	0.00174225	0.0323691	0.029372	NRG1/ISL1/WNT7A/SOX8/SEMA6A/FGF19/SOX10/PTPRC	8
BP	GO:0002456	T cell mediated immunity	9/476	112/18800	0.00217797	0.0399886	0.0362861	CD8A/SLAMF1/TNFSF4/TBX21/FUT7/GZMM/CCR2/SASH3/PTPRC	9
BP	GO:0002698	negative regulation of immune effector process	9/476	112/18800	0.00217797	0.0399886	0.0362861	SLAMF1/TNFSF4/TBX21/JAK3/CCR2/CD96/CR2/CD22/PTPRC	9
BP	GO:0032496	response to lipopolysaccharide	18/476	333/18800	0.00218635	0.0399886	0.0362861	CD6/FASLG/VCAM1/TNFSF4/CCR5/IL1A/PTGS2/LTF/LTA/CD96/CCR7/IRF8/NOS2/CSF2/STAP1/IL24/CXCL13/SCIMP	18
BP	GO:0002823	negative regulation of adaptive immune response based on somatic recombination of immune receptors built from immunoglobulin superfamily domains	6/476	54/18800	0.00235727	0.0426727	0.0387216	SLAMF1/TNFSF4/TBX21/JAK3/CR2/PTPRC	6
BP	GO:0006968	cellular defense response	6/476	54/18800	0.00235727	0.0426727	0.0387216	TRAT1/SH2D1A/CCR5/SPN/CCR2/ITK	6
BP	GO:0034587	piRNA metabolic process	4/476	23/18800	0.00245158	0.0439265	0.0398594	TDRD10/GPAT2/TDRD12/TDRD9	4
BP	GO:0032732	positive regulation of interleukin-1 production	7/476	73/18800	0.00246387	0.0439265	0.0398594	CCL19/PANX2/ISL1/IGHD/IFNG/IL16/PYHIN1	7
BP	GO:0045123	cellular extravasation	7/476	73/18800	0.00246387	0.0439265	0.0398594	VCAM1/SELL/FUT7/SPN/CCR2/ADD2/ITGAL	7
BP	GO:0002369	T cell cytokine production	5/476	38/18800	0.00256694	0.0448579	0.0407045	SLAMF1/TNFSF4/TBX21/CCR2/SASH3	5
BP	GO:0002701	negative regulation of production of molecular mediator of immune response	5/476	38/18800	0.00256694	0.0448579	0.0407045	SLAMF1/TBX21/JAK3/CD96/CD22	5
BP	GO:0002724	regulation of T cell cytokine production	5/476	38/18800	0.00256694	0.0448579	0.0407045	SLAMF1/TNFSF4/TBX21/CCR2/SASH3	5
BP	GO:1901661	quinone metabolic process	5/476	38/18800	0.00256694	0.0448579	0.0407045	AKR1C3/CYP4F11/AKR1C2/CYP4F12/AKR1C1	5
BP	GO:0050727	regulation of inflammatory response	20/476	394/18800	0.00265703	0.046085	0.041818	ESR1/TNFSF4/FUT7/PTGS2/CCR2/LTA/PLA2G2A/CCR7/NLRC3/ISL1/C1QTNF3/TLR7/STAP1/IFNG/NKG7/IL16/TLR10/PTPRC/NT5E/PLA2G2D	20
BP	GO:0002637	regulation of immunoglobulin production	7/476	74/18800	0.00266327	0.046085	0.041818	TNFSF4/TBX21/SASH3/CD40LG/CD22/MZB1/PTPRC	7
BP	GO:0061756	leukocyte adhesion to vascular endothelial cell	6/476	56/18800	0.00284052	0.0482518	0.0437842	VCAM1/SELL/FUT7/SPN/CCR2/ADD2	6
BP	GO:0002228	natural killer cell mediated immunity	7/476	75/18800	0.00287483	0.0482518	0.0437842	SH2D1A/SLAMF6/CD96/CORO1A/CRTAM/NKG7/NCR3	7
BP	GO:0050848	regulation of calcium-mediated signaling	7/476	75/18800	0.00287483	0.0482518	0.0437842	ZAP70/NRG1/TRAT1/SLA2/CD3E/TBC1D10C/CD22	7
BP	GO:0002922	positive regulation of humoral immune response	4/476	24/18800	0.00288374	0.0482518	0.0437842	FCER2/LTA/CCR7/PTPRC	4
BP	GO:0050855	regulation of B cell receptor signaling pathway	4/476	24/18800	0.00288374	0.0482518	0.0437842	CD19/PRKCB/STAP1/CD22	4
BP	GO:0043029	T cell homeostasis	5/476	39/18800	0.00288418	0.0482518	0.0437842	SIT1/JAK3/BCL2/CORO1A/GPR174	5
BP	GO:2000516	positive regulation of CD4-positive, alpha-beta T cell activation	5/476	39/18800	0.00288418	0.0482518	0.0437842	TNFSF4/CCL19/SASH3/IFNG/MYB	5
CC	GO:0019814	immunoglobulin complex	122/481	167/19594	1.51726e-163	4.79455e-161	4.67956e-161	IGHV4-59/JCHAIN/IGHM/IGLV2-33/IGKV3D-15/IGHV3-73/IGKV3D-20/IGHV3-13/IGLV5-37/IGHV4-34/IGLV3-16/IGKV1-27/IGKV1-39/IGHV1-18/IGKV3D-7/IGHV6-1/IGLV1-50/IGKV2D-24/IGHV3-20/IGLV4-69/IGKV1-12/TRDC/IGLV1-40/IGHV4-4/IGKV1-17/IGHV1-69D/IGLV9-49/IGHV3-15/TRBC2/IGHV3-7/IGHV3-23/IGHV3-49/IGKV1D-43/IGHV1-58/IGHV7-81/IGLV3-1/IGLV5-45/IGHG3/IGHV3-53/IGLV3-19/IGLV5-48/IGKV1D-13/IGLV2-14/IGHV3-66/IGLV3-10/IGKV2D-3…	122
CC	GO:0042571	immunoglobulin complex, circulating	56/481	77/19594	6.80352e-74	1.07496e-71	1.04917e-71	IGHV4-59/JCHAIN/IGHM/IGHV3-73/IGHV3-13/IGHV4-34/IGHV1-18/IGHV6-1/IGHV3-20/TRDC/IGHV4-4/IGHV1-69D/IGHV3-15/TRBC2/IGHV3-7/IGHV3-23/IGHV3-49/IGHV1-58/IGHV7-81/IGHG3/IGHV3-53/IGHV3-66/IGHV1-45/IGHV3-43/IGHG1/IGHV4-28/IGHA1/IGLC2/IGHD/IGHV2-70/IGHV3-74/TRBC1/IGHV3-64/IGHV1-24/IGHV3-11/IGHV2-70D/IGHV3-21/IGHV3-64D/IGHV4-39/IGHV5-51/IGLL5/IGHV3-35/IGHV2-26/IGLC6/IGHV3-38/IGHV1-69-2/IGKV3-20/IGHG2/IGHV7-…	56
CC	GO:0009897	external side of plasma membrane	100/481	455/19594	9.49326e-67	9.99957e-65	9.75974e-65	CCR4/IGHV4-59/IGHM/IGHV3-73/IGHV3-13/CD8A/IGHV4-34/IGHV1-18/CD6/IL2RG/IGHV6-1/SLAMF1/IGHV3-20/CD19/CD3G/FASLG/TRDC/VCAM1/IL21R/IGHV4-4/IGHV1-69D/CD5/IGHV3-15/FCER2/TRBC2/IGHV3-7/IGHV3-23/IGHV3-49/CD48/CCR5/IGHV1-58/IGHV7-81/SPN/IGHG3/TRGV10/IGHV3-53/CD69/IGHV3-66/CCR2/GFRA1/SLAMF6/IGHV1-45/IGHV3-43/CCR7/IGHG1/F3/IGHV4-28/IGHA1/IGLC2/IGHD/CD3D/CD79A/IGHV2-70/CD2/IGHV3-74/TRBC1/IGHV3-64/BTNL9/CD40L…	100
CC	GO:0042101	T cell receptor complex	59/481	144/19594	6.25247e-57	4.93945e-55	4.82098e-55	TRBV7-3/TRBV3-1/TRBV29-1/TRAV12-1/CD8A/TRBV5-4/TRBV18/ZAP70/TRBJ1-5/TRBJ2-3/CD3G/TRBJ1-4/TRBV6-1/TRBV6-6/TRAV8-4/TRBC2/TRAT1/TRBV20-1/TRBJ1-1/TRAV21/TRBJ1-6/TRAV19/TRGV10/TRBV9/TRAV8-6/TRBV10-3/TRAV8-2/TRAV29DV5/TRBJ1-2/TRBV5-1/TRBV11-2/TRAV12-2/TRBV6-5/TRBV4-1/TRAV13-1/CD3D/TRAV12-3/TRBV19/CD3E/TRBV27/TRAV41/TRBJ1-3/CD247/TRBV7-9/TRAV8-3/TRBV12-4/CD8B/TRBV2/TRBV7-2/TRBV7-6/TRAV17/TRAV9-2/TRBJ2-7…	59
CC	GO:0098802	plasma membrane signaling receptor complex	64/481	313/19594	2.46848e-40	1.56008e-38	1.52266e-38	TRBV7-3/TRBV3-1/TRBV29-1/TRAV12-1/CD8A/TRBV5-4/TRBV18/ZAP70/TRBJ1-5/TRBJ2-3/CD3G/TRBJ1-4/TRBV6-1/TRBV6-6/TRAV8-4/TRBC2/TRAT1/TRBV20-1/TRBJ1-1/TRAV21/TRBJ1-6/TRAV19/TRGV10/TRBV9/TRAV8-6/TRBV10-3/TRAV8-2/TRAV29DV5/TRBJ1-2/TRBV5-1/TRBV11-2/TRAV12-2/TRBV6-5/TRBV4-1/TRAV13-1/CD3D/CD79A/TRAV12-3/TRBV19/ITGAM/CD3E/TRBV27/CSF2/TRAV41/TRBJ1-3/CD247/TRBV7-9/TRAV8-3/TRBV12-4/CD79B/CD8B/TRBV2/TRBV7-2/TRBV7-6…	64
CC	GO:0072562	blood microparticle	28/481	147/19594	2.61936e-17	1.37953e-15	1.34644e-15	JCHAIN/IGHM/IGHV3-13/IGKV1-39/IGKV1-17/IGHV3-7/IGHV3-23/IGHG3/IGHG1/IGLV3-25/IGHA1/IGLC2/IGHD/C8G/IGKV2-30/IGKV1D-12/IGKV1-5/IGKV4-1/IGKV2D-28/IGKV1D-33/IGLV1-47/IGKV3-20/IGHG2/IGKV3-15/IGLV3-21/IGLC3/IGKV3D-11/IGKC	28
CC	GO:0042105	alpha-beta T cell receptor complex	7/481	11/19594	1.55928e-09	7.03903e-08	6.87021e-08	CD3G/TRBC2/CD3D/TRBV19/CD3E/CD247/TRAC	7
CC	GO:0001772	immunological synapse	7/481	44/19594	8.97558e-05	0.00354535	0.00346032	ZAP70/CD6/CD37/CD3E/CORO1A/CRTAM/SCIMP	7
MF	GO:0003823	antigen binding	91/386	174/18410	6.92486e-108	3.65633e-105	3.3458e-105	IGHV4-59/JCHAIN/IGHM/IGHV3-73/IGHV3-13/TRAV12-1/IGHV4-34/IGKV1-39/IGHV1-18/IGHV6-1/SLAMF1/IGHV3-20/TRDC/IGLV1-40/IGHV4-4/IGKV1-17/IGHV1-69D/IGHV3-15/TRAV8-4/TRBC2/IGHV3-7/IGHV3-23/IGHV3-49/CD48/IGHV1-58/IGHV7-81/IGLV3-1/IGHG3/TRAV19/IGHV3-53/IGLV3-19/IGLV2-14/IGHV3-66/IGHV1-45/IGHV3-43/TRAV29DV5/IGHG1/IGLV3-25/IGHV4-28/IGHA1/IGLC2/TRAV12-2/IGHD/IGLV2-11/IGHV2-70/IGHV3-74/TRBC1/TRAV12-3/IGHV3-64/I…	91
MF	GO:0034987	immunoglobulin receptor binding	55/386	80/18410	2.13884e-74	5.64653e-72	5.16698e-72	IGHV4-59/JCHAIN/IGHM/IGHV3-73/IGHV3-13/IGHV4-34/IGHV1-18/IGHV6-1/IGHV3-20/TRDC/IGHV4-4/IGHV1-69D/IGHV3-15/TRBC2/IGHV3-7/IGHV3-23/IGHV3-49/IGHV1-58/IGHV7-81/IGHG3/IGHV3-53/IGHV3-66/IGHV1-45/IGHV3-43/IGHG1/IGHV4-28/IGHA1/IGLC2/IGHD/IGHV2-70/IGHV3-74/TRBC1/IGHV3-64/IGHV1-24/IGHV3-11/IGHV2-70D/IGHV3-21/IGHV3-64D/IGHV4-39/IGHV5-51/IGLL5/IGHV3-35/IGHV2-26/IGLC6/IGHV3-38/IGHV1-69-2/IGHG2/IGHV7-4-1/IGHV3…	55
MF	GO:0016709	oxidoreductase activity, acting on paired donors, with incorporation or reduction of molecular oxygen, NAD(P)H as one donor, and incorporation of one atom of oxygen	10/386	43/18410	1.51282e-08	2.66257e-06	2.43644e-06	FMO2/AKR1C3/FMO3/CYP27A1/CYP4F11/CYP2E1/AKR1C2/CYP4X1/NOS2/AKR1C1	10
MF	GO:0004896	cytokine receptor activity	13/386	97/18410	1.17424e-07	1.55e-05	1.41836e-05	CCR4/IL2RG/IL17REL/IL21R/IL17RB/CCR5/CCR2/GFRA1/CCR7/F3/CXCR4/CXCR3/CXCR6	13
MF	GO:0016493	C-C chemokine receptor activity	7/386	23/18410	3.09593e-07	3.2693e-05	2.99165e-05	CCR4/CCR5/CCR2/CCR7/CXCR4/CXCR3/CXCR6	7
MF	GO:0019957	C-C chemokine binding	7/386	24/18410	4.29228e-07	3.77721e-05	3.45642e-05	CCR4/CCR5/CCR2/CCR7/CXCR4/CXCR3/CXCR6	7
MF	GO:0001637	G protein-coupled chemoattractant receptor activity	7/386	26/18410	7.86775e-07	5.19272e-05	4.75171e-05	CCR4/CCR5/CCR2/CCR7/CXCR4/CXCR3/CXCR6	7
MF	GO:0004950	chemokine receptor activity	7/386	26/18410	7.86775e-07	5.19272e-05	4.75171e-05	CCR4/CCR5/CCR2/CCR7/CXCR4/CXCR3/CXCR6	7
MF	GO:0048018	receptor ligand activity	28/386	489/18410	1.69306e-06	9.93261e-05	9.08905e-05	NGF/NRG1/FASLG/TNFSF4/FAM3B/OGN/CCL19/IL1A/LTA/CHGB/AREG/TNFSF8/CD40LG/WNT7A/CSF2/SEMA6A/LTB/IL24/NPPC/FGF19/IFNG/OSGIN1/IL16/DKK1/CXCL13/PTHLH/AMH/IFNK	28
MF	GO:0030546	signaling receptor activator activity	28/386	496/18410	2.22936e-06	0.00011771	0.000107713	NGF/NRG1/FASLG/TNFSF4/FAM3B/OGN/CCL19/IL1A/LTA/CHGB/AREG/TNFSF8/CD40LG/WNT7A/CSF2/SEMA6A/LTB/IL24/NPPC/FGF19/IFNG/OSGIN1/IL16/DKK1/CXCL13/PTHLH/AMH/IFNK	28
MF	GO:0005125	cytokine activity	18/386	235/18410	2.49913e-06	0.000119958	0.00010977	NRG1/FASLG/TNFSF4/FAM3B/CCL19/IL1A/LTA/AREG/TNFSF8/CD40LG/WNT7A/CSF2/LTB/IL24/IFNG/IL16/CXCL13/IFNK	18
MF	GO:0140375	immune receptor activity	14/386	148/18410	2.89867e-06	0.000127541	0.000116709	CCR4/IL2RG/IL17REL/IL21R/IL17RB/CCR5/CCR2/GFRA1/CCR7/F3/CR2/CXCR4/CXCR3/CXCR6	14
MF	GO:0019956	chemokine binding	7/386	33/18410	4.50218e-06	0.000182858	0.000167328	CCR4/CCR5/CCR2/CCR7/CXCR4/CXCR3/CXCR6	7
MF	GO:0042605	peptide antigen binding	7/386	37/18410	1.00941e-05	0.000373107	0.00034142	TRAV12-1/TRAV8-4/TRAV19/TRAV29DV5/TRAV12-2/TRAV12-3/TRBV7-9	7
MF	GO:0004497	monooxygenase activity	11/386	103/18410	1.05996e-05	0.000373107	0.00034142	FMO2/AKR1C3/FMO3/CYP27A1/CYP4F11/CYP2E1/AKR1C2/CYP4X1/CYP4F12/NOS2/AKR1C1	11
MF	GO:0042287	MHC protein binding	7/386	42/18410	2.41702e-05	0.000797615	0.000729875	CD8A/TRAV8-4/TRAV19/TRAV29DV5/TRBV7-9/CD8B2/CD8B	7
MF	GO:0005164	tumor necrosis factor receptor binding	6/386	31/18410	3.85977e-05	0.0011988	0.00109699	FASLG/TNFSF4/LTA/TNFSF8/CD40LG/LTB	6
MF	GO:0015026	coreceptor activity	7/386	47/18410	5.14938e-05	0.00151049	0.0013822	CD8A/TMIGD2/CCR5/CXCR4/CD8B2/CD8B/CXCR6	7
MF	GO:0005126	cytokine receptor binding	17/386	272/18410	6.54765e-05	0.00179118	0.00163905	NGF/FASLG/TNFSF4/JAK3/CCL19/IL1A/CCR2/LTA/TNFSF8/CD40LG/CSF2/STAP1/LTB/IFNG/CXCL13/AMH/IFNK	17
MF	GO:0032813	tumor necrosis factor receptor superfamily binding	7/386	49/18410	6.78476e-05	0.00179118	0.00163905	NGF/FASLG/TNFSF4/LTA/TNFSF8/CD40LG/LTB	7
MF	GO:0016705	oxidoreductase activity, acting on paired donors, with incorporation or reduction of molecular oxygen	13/386	177/18410	9.54166e-05	0.00239905	0.0021953	FMO2/AKR1C3/FMO3/CYP27A1/CYP4F11/CYP2E1/PTGS2/AKR1C2/CYP4X1/CYP4F12/P3H2/NOS2/AKR1C1	13
MF	GO:0019865	immunoglobulin binding	5/386	24/18410	0.000120797	0.00289913	0.00265292	JCHAIN/FCER2/PIP/CD22/MS4A1	5
MF	GO:0031406	carboxylic acid binding	11/386	173/18410	0.0010878	0.0249722	0.0228514	APOC1/AKR1C3/CYP4F11/AKR1C2/OXER1/P3H2/NOS2/CD22/AKR1C1/CRABP1/FOLR3	11
MF	GO:0032052	bile acid binding	3/386	11/18410	0.00133144	0.0292918	0.0268041	AKR1C3/AKR1C2/AKR1C1	3
MF	GO:0033293	monocarboxylic acid binding	7/386	81/18410	0.00154905	0.0327159	0.0299374	APOC1/AKR1C3/CYP4F11/AKR1C2/OXER1/AKR1C1/CRABP1	7
MF	GO:0004032	alditol:NADP+ 1-oxidoreductase activity	3/386	12/18410	0.00174778	0.0354934	0.032479	AKR1C3/AKR1C2/AKR1C1	3
MF	GO:0072582	17-beta-hydroxysteroid dehydrogenase (NADP+) activity	3/386	13/18410	0.00223699	0.0437456	0.0400303	AKR1C3/AKR1C2/AKR1C1	3
MF	GO:0044594	17-beta-hydroxysteroid dehydrogenase (NAD+) activity	3/386	14/18410	0.00280311	0.0528586	0.0483694	AKR1C3/AKR1C2/AKR1C1	3
