# Supplementary material for: Natural killer cell-related prognosis signature characterizes immune landscape and predicts prognosis of HNSCC
Source: Front Immunol. 2022 Oct 3;13:1018685. doi: 10.3389/fimmu.2022.1018685 (PMC9575041; doi:10.3389/fimmu.2022.1018685)
Supplement: Supplementary file 5 [file Table_4.xls]

## Sheet: Supplementary Table 2
ID	Description	GeneRatio	BgRatio	pvalue	p.adjust	qvalue	geneID	Count
hsa05340	Primary immunodeficiency	14/168	38/8159	9e-15	2.14e-12	1.82e-12	CD8A/ZAP70/IL2RG/CD19/CIITA/JAK3/CD3D/CD79A/CD40LG/CD3E/CD8B2/PTPRC/CD8B/TNFRSF13C	14
hsa04060	Cytokine-cytokine receptor interaction	29/168	295/8159	1.3e-12	1.54e-10	1.31e-10	CCR4/NGF/IL2RG/FASLG/IL21R/TNFSF4/IL17RB/CCR5/CCL19/IL1A/CCR2/LTA/CCR7/TNFSF8/CD40LG/CSF2/LTB/CD27/IL24/IFNG/CXCR4/IL16/TNFRSF17/CXCL13/CXCR3/AMH/IFNK/CXCR6/TNFRSF13C	29
hsa04640	Hematopoietic cell lineage	17/168	99/8159	1.22e-11	9.7e-10	8.23e-10	CD8A/CD19/CD3G/CD5/FCER2/CD37/IL1A/CR2/CD3D/CD2/ITGAM/CD3E/CSF2/CD22/CD8B2/MS4A1/CD8B	17
hsa04660	T cell receptor signaling pathway	15/168	104/8159	2.64e-09	1.57e-07	1.33e-07	CD8A/ZAP70/CD3G/CD3D/CD40LG/CD3E/CSF2/IFNG/CD247/PDCD1/GRAP2/CD8B2/PTPRC/CD8B/ITK	15
hsa04514	Cell adhesion molecules	17/168	157/8159	1.93e-08	9.21e-07	7.82e-07	CD8A/CD6/VCAM1/SELL/SPN/LRRC4B/CD2/CD40LG/ITGAM/CD22/CLDN10/PDCD1/CD8B2/PTPRC/CD8B/ITGAL/L1CAM	17
hsa04061	Viral protein interaction with cytokine and cytokine receptor	11/168	100/8159	5.9e-06	0.000234195	0.000198874	CCR4/IL2RG/CCR5/CCL19/CCR2/LTA/CCR7/IL24/CXCR4/CXCL13/CXCR3	11
hsa04062	Chemokine signaling pathway	15/168	192/8159	8.92e-06	0.000303158	0.000257436	CCR4/RASGRP2/GNG7/GNG8/PRKCB/CCR5/JAK3/CCL19/CCR2/CCR7/CXCR4/CXCL13/CXCR3/ITK/CXCR6	15
hsa04659	Th17 cell differentiation	11/168	108/8159	1.25e-05	0.000371146	0.000315171	ZAP70/IL2RG/CD3G/IL21R/IRF4/TBX21/JAK3/CD3D/CD3E/IFNG/CD247	11
hsa04064	NF-kappa B signaling pathway	10/168	104/8159	5.16e-05	0.00136555	0.0011596	ZAP70/VCAM1/PRKCB/CCL19/PTGS2/LTA/BCL2/CD40LG/LTB/TNFRSF13C	10
hsa04658	Th1 and Th2 cell differentiation	9/168	92/8159	0.000107874	0.0025674	0.00218019	ZAP70/IL2RG/CD3G/TBX21/JAK3/CD3D/CD3E/IFNG/CD247	9
hsa05146	Amoebiasis	9/168	102/8159	0.000238592	0.00516226	0.0043837	PRKCB/C8G/LAMC2/NOS2/ITGAM/CSF2/IFNG/COL4A4/LAMA3	9
hsa04650	Natural killer cell mediated cytotoxicity	10/168	131/8159	0.0003542	0.00702496	0.00596547	ZAP70/FASLG/SH2D1A/CD48/PRKCB/CSF2/IFNG/CD247/NCR3/ITGAL	10
hsa05162	Measles	10/168	139/8159	0.000568124	0.010401	0.00883237	IL2RG/SLAMF1/CD3G/FASLG/JAK3/IL1A/CD3D/BCL2/TLR7/CD3E	10
hsa05170	Human immunodeficiency virus 1 infection	12/168	212/8159	0.00139413	0.0212344	0.0180319	GNG7/CD3G/FASLG/GNG8/PRKCB/CCR5/CD3D/BCL2/CD3E/CXCR4/CD247/CALML5	12
hsa04662	B cell receptor signaling pathway	7/168	82/8159	0.00143933	0.0212344	0.0180319	CD19/PRKCB/CR2/CD79A/CD72/CD22/CD79B	7
hsa00140	Steroid hormone biosynthesis	6/168	61/8159	0.00151674	0.0212344	0.0180319	AKR1C3/CYP2E1/AKR1C2/UGT1A10/AKR1C1/SULT1E1	6
hsa00590	Arachidonic acid metabolism	6/168	61/8159	0.00151674	0.0212344	0.0180319	AKR1C3/CYP2E1/PTGS2/PLA2G2A/GPX2/PLA2G2D	6
hsa05145	Toxoplasmosis	8/168	112/8159	0.00211465	0.0279604	0.0237434	CIITA/CCR5/LAMC2/BCL2/NOS2/CD40LG/IFNG/LAMA3	8
hsa05235	PD-L1 expression and PD-1 checkpoint pathway in cancer	7/168	89/8159	0.00231366	0.0289817	0.0246107	ZAP70/CD3G/CD3D/CD3E/IFNG/CD247/PDCD1	7
hsa04151	PI3K-Akt signaling pathway	16/168	354/8159	0.00252145	0.0300053	0.02548	NGF/IL2RG/GNG7/CD19/FASLG/GNG8/JAK3/AREG/LAMC2/TCL1A/BCL2/FGF19/COL4A4/MYB/LAMA3/COL9A2	16
hsa05169	Epstein-Barr virus infection	11/168	202/8159	0.00296958	0.0336552	0.0285794	CD19/CD3G/FCER2/JAK3/CR2/CD3D/BCL2/CD3E/CCNA1/CD247/ITGAL	11
hsa04014	Ras signaling pathway	12/168	235/8159	0.00329488	0.0356446	0.0302687	NGF/RASGRP2/ZAP70/GNG7/FASLG/GNG8/PRKCB/PLA2G2A/FGF19/CALML5/PLA2G2D/RASAL3	12
hsa05144	Malaria	5/168	50/8159	0.00349585	0.0361745	0.0307187	VCAM1/KLRB1/CD40LG/IFNG/ITGAL	5
hsa05140	Leishmaniasis	6/168	77/8159	0.00494562	0.0472695	0.0401404	PRKCB/IL1A/PTGS2/NOS2/ITGAM/IFNG	6
hsa05142	Chagas disease	7/168	102/8159	0.00496528	0.0472695	0.0401404	CD3G/FASLG/CD3D/NOS2/CD3E/IFNG/CD247	7
