# Supplementary material for: Natural killer cell-related prognosis signature characterizes immune landscape and predicts prognosis of HNSCC
Source: Front Immunol. 2022 Oct 3;13:1018685. doi: 10.3389/fimmu.2022.1018685 (PMC9575041; doi:10.3389/fimmu.2022.1018685)
Supplement: Supplementary file 6 [file Table_5.xls]

## Sheet: diff
id	logFC	AveExpr	t	P.Value	adj.P.Val	B
KEGG_PROTEIN_EXPORT	0.291747	-0.014653	9.665	2.07255e-20	3.50028e-18	35.6102
KEGG_OOCYTE_MEIOSIS	0.220471	-0.0118822	9.59258	3.76375e-20	3.50028e-18	35.0277
KEGG_PENTOSE_PHOSPHATE_PATHWAY	0.228037	-0.0313479	9.5239	6.60865e-20	4.09736e-18	34.4782
KEGG_VIBRIO_CHOLERAE_INFECTION	0.188141	-0.00987749	8.99352	4.65058e-18	1.73776e-16	30.3285
KEGG_CITRATE_CYCLE_TCA_CYCLE	0.252943	-0.0614398	8.99295	4.6714e-18	1.73776e-16	30.3241
KEGG_PYRIMIDINE_METABOLISM	0.213126	-0.0123326	8.91276	8.75585e-18	2.71431e-16	29.7116
KEGG_FRUCTOSE_AND_MANNOSE_METABOLISM	0.185126	-0.0445646	8.812	1.91732e-17	5.09458e-16	28.9476
KEGG_PROTEASOME	0.287749	0.0162748	8.70805	4.27533e-17	9.94014e-16	28.1661
KEGG_EPITHELIAL_CELL_SIGNALING_IN_HELICOBACTER_PYLORI_INFECTION	0.184077	-0.0215008	8.58475	1.09701e-16	2.26716e-15	27.248
KEGG_PATHOGENIC_ESCHERICHIA_COLI_INFECTION	0.186924	-0.0161695	8.32446	7.76631e-16	1.44453e-14	25.3421
KEGG_CELL_CYCLE	0.236097	0.00221341	8.28516	1.03965e-15	1.75795e-14	25.0582
KEGG_AMINO_SUGAR_AND_NUCLEOTIDE_SUGAR_METABOLISM	0.177473	-0.0307144	8.05399	5.66265e-15	8.77711e-14	23.409
KEGG_PURINE_METABOLISM	0.157609	-0.0160053	8.00723	7.94394e-15	1.13659e-13	23.0797
KEGG_STEROID_BIOSYNTHESIS	0.229201	-0.0352195	7.93404	1.34535e-14	1.7874e-13	22.5675
KEGG_UBIQUITIN_MEDIATED_PROTEOLYSIS	0.200985	-0.00957179	7.83427	2.74291e-14	3.40121e-13	21.875
KEGG_PYRUVATE_METABOLISM	0.16315	-0.0652276	7.79251	3.68814e-14	4.28746e-13	21.5872
KEGG_GLYCOLYSIS_GLUCONEOGENESIS	0.15581	-0.0374178	7.70521	6.8234e-14	7.4656e-13	20.9894
KEGG_ARGININE_AND_PROLINE_METABOLISM	0.133649	-0.0579153	7.6729	8.5568e-14	8.84202e-13	20.7695
KEGG_WNT_SIGNALING_PATHWAY	0.166412	-0.0240674	7.65004	1.00384e-13	9.82711e-13	20.6143
KEGG_BASAL_TRANSCRIPTION_FACTORS	0.216411	0.00457855	7.54521	2.07834e-13	1.93286e-12	19.9076
KEGG_GLYCEROPHOSPHOLIPID_METABOLISM	0.13094	-0.0314312	7.53333	2.25588e-13	1.99806e-12	19.828
KEGG_BLADDER_CANCER	0.15733	-0.0287753	7.46325	3.65146e-13	3.08715e-12	19.3605
KEGG_AMINOACYL_TRNA_BIOSYNTHESIS	0.242285	-0.00943123	7.44529	4.12879e-13	3.33893e-12	19.2413
KEGG_AMYOTROPHIC_LATERAL_SCLEROSIS_ALS	0.131876	-0.0306022	7.39391	5.86029e-13	4.54172e-12	18.9014
KEGG_NUCLEOTIDE_EXCISION_REPAIR	0.22613	-0.00123396	7.37016	6.88576e-13	5.12301e-12	18.745
KEGG_PRIMARY_IMMUNODEFICIENCY	-0.259973	-0.0185268	-7.35838	7.45823e-13	5.21161e-12	18.6675
KEGG_GALACTOSE_METABOLISM	0.173747	-0.0164854	7.35628	7.56524e-13	5.21161e-12	18.6537
KEGG_N_GLYCAN_BIOSYNTHESIS	0.214302	-0.00585682	7.29546	1.14047e-12	7.57601e-12	18.2555
KEGG_THYROID_CANCER	0.189253	-0.0286095	7.27266	1.32932e-12	8.52599e-12	18.1069
KEGG_INTESTINAL_IMMUNE_NETWORK_FOR_IGA_PRODUCTION	-0.265751	-0.0307197	-7.23255	1.73892e-12	1.06577e-11	17.8464
KEGG_RNA_POLYMERASE	0.210828	-0.0131904	7.22937	1.77629e-12	1.06577e-11	17.8258
KEGG_ASTHMA	-0.272779	-0.0370193	-7.15897	2.83795e-12	1.64956e-11	17.3715
KEGG_RENAL_CELL_CARCINOMA	0.191775	-0.00280161	7.14696	3.07295e-12	1.73203e-11	17.2944
KEGG_ERBB_SIGNALING_PATHWAY	0.177991	-0.0153052	7.09298	4.38838e-12	2.4007e-11	16.9491
KEGG_RNA_DEGRADATION	0.207078	0.00601532	7.04307	6.08941e-12	3.23608e-11	16.6317
KEGG_GLUTATHIONE_METABOLISM	0.153529	-0.0573226	7.01937	7.10983e-12	3.67341e-11	16.4816
KEGG_TIGHT_JUNCTION	0.145926	-0.0267798	6.97895	9.25082e-12	4.65041e-11	16.2266
KEGG_GLYOXYLATE_AND_DICARBOXYLATE_METABOLISM	0.215006	-0.0302962	6.97414	9.54468e-12	4.67187e-11	16.1963
KEGG_P53_SIGNALING_PATHWAY	0.15059	-0.0308562	6.95768	1.06204e-11	5.06511e-11	16.0929
KEGG_ADHERENS_JUNCTION	0.204449	-0.0124108	6.95213	1.1009e-11	5.1192e-11	16.0581
KEGG_ALANINE_ASPARTATE_AND_GLUTAMATE_METABOLISM	0.144685	-0.0679299	6.91872	1.36638e-11	6.1987e-11	15.8489
KEGG_ALZHEIMERS_DISEASE	0.144392	-0.0513745	6.84354	2.21502e-11	9.80938e-11	15.3813
KEGG_BIOSYNTHESIS_OF_UNSATURATED_FATTY_ACIDS	0.159893	-0.054033	6.82718	2.45925e-11	1.06377e-10	15.2801
KEGG_SPLICEOSOME	0.224526	0.012526	6.7476	4.07844e-11	1.72407e-10	14.7906
KEGG_GLYCOSYLPHOSPHATIDYLINOSITOL_GPI_ANCHOR_BIOSYNTHESIS	0.197585	-0.0153079	6.73265	4.48247e-11	1.85275e-10	14.6992
KEGG_CYSTEINE_AND_METHIONINE_METABOLISM	0.138093	-0.0326386	6.62068	9.04876e-11	3.6494e-10	14.02
KEGG_PROGESTERONE_MEDIATED_OOCYTE_MATURATION	0.163743	-0.00714226	6.61765	9.22159e-11	3.6494e-10	14.0017
KEGG_PANCREATIC_CANCER	0.167423	-0.0157954	6.48794	2.05567e-10	7.96574e-10	13.2272
KEGG_ALLOGRAFT_REJECTION	-0.284947	-0.0260598	-6.4155	3.19848e-10	1.21412e-09	12.8003
KEGG_AUTOIMMUNE_THYROID_DISEASE	-0.233552	0.00525527	-6.39981	3.51816e-10	1.30875e-09	12.7083
KEGG_PATHWAYS_IN_CANCER	0.141394	-0.0119432	6.24491	8.91716e-10	3.25214e-09	11.811
KEGG_ONE_CARBON_POOL_BY_FOLATE	0.195922	-0.0125218	6.18997	1.23464e-09	4.36902e-09	11.4973
KEGG_GLYCEROLIPID_METABOLISM	0.109421	-0.0367722	6.18857	1.24493e-09	4.36902e-09	11.4893
KEGG_HUNTINGTONS_DISEASE	0.146437	-0.0440257	6.15711	1.49823e-09	5.16057e-09	11.3108
KEGG_INSULIN_SIGNALING_PATHWAY	0.142995	-0.0212762	6.09622	2.13969e-09	7.23603e-09	10.9674
KEGG_LONG_TERM_POTENTIATION	0.139252	-0.020664	5.97848	4.22699e-09	1.40397e-08	10.3119
KEGG_ADIPOCYTOKINE_SIGNALING_PATHWAY	0.132686	-0.0223718	5.9317	5.52344e-09	1.80239e-08	10.0545
KEGG_ALPHA_LINOLENIC_ACID_METABOLISM	-0.128777	-0.0581521	-5.91153	6.19534e-09	1.98678e-08	9.94404
KEGG_CHRONIC_MYELOID_LEUKEMIA	0.168434	-0.0116744	5.89527	6.79464e-09	2.14204e-08	9.85523
KEGG_GLYCOSAMINOGLYCAN_BIOSYNTHESIS_KERATAN_SULFATE	0.166175	-0.0149733	5.78354	1.27406e-08	3.88484e-08	9.2509
KEGG_VASOPRESSIN_REGULATED_WATER_REABSORPTION	0.140115	-0.0351011	5.75986	1.45378e-08	4.34349e-08	9.12413
KEGG_GRAFT_VERSUS_HOST_DISEASE	-0.252045	-0.0239669	-5.75772	1.47118e-08	4.34349e-08	9.1127
KEGG_HOMOLOGOUS_RECOMBINATION	0.201518	0.0179363	5.73582	1.66137e-08	4.82835e-08	8.99592
KEGG_REGULATION_OF_ACTIN_CYTOSKELETON	0.140906	-0.0112288	5.72062	1.80731e-08	5.1717e-08	8.91506
KEGG_PORPHYRIN_AND_CHLOROPHYLL_METABOLISM	0.115242	-0.0348294	5.70727	1.94569e-08	5.48332e-08	8.84421
KEGG_TYPE_I_DIABETES_MELLITUS	-0.225633	-0.0176912	-5.6984	2.0433e-08	5.67245e-08	8.79722
KEGG_ENDOCYTOSIS	0.132916	-0.0245182	5.68727	2.1725e-08	5.94242e-08	8.73835
KEGG_ARACHIDONIC_ACID_METABOLISM	-0.111953	-0.0731842	-5.6691	2.40074e-08	6.47155e-08	8.64246
KEGG_LINOLEIC_ACID_METABOLISM	-0.137025	-0.0733492	-5.62051	3.13178e-08	8.32159e-08	8.38736
KEGG_SMALL_CELL_LUNG_CANCER	0.152568	-0.00377731	5.57654	3.97717e-08	1.04191e-07	8.15814
KEGG_O_GLYCAN_BIOSYNTHESIS	0.143278	-0.0447311	5.5559	4.44662e-08	1.14871e-07	8.05115
KEGG_GAP_JUNCTION	0.13326	-0.0189199	5.41016	9.68457e-08	2.46758e-07	7.30537
KEGG_NEUROTROPHIN_SIGNALING_PATHWAY	0.136976	-0.0159633	5.38199	1.12342e-07	2.82374e-07	7.16328
KEGG_TGF_BETA_SIGNALING_PATHWAY	0.135137	-0.027094	5.34979	1.33013e-07	3.29872e-07	7.00166
KEGG_MISMATCH_REPAIR	0.204017	0.013976	5.34023	1.39837e-07	3.42232e-07	6.9538
KEGG_NICOTINATE_AND_NICOTINAMIDE_METABOLISM	0.108886	-0.0588363	5.33214	1.45865e-07	3.52348e-07	6.91342
KEGG_BASE_EXCISION_REPAIR	0.174127	0.00220472	5.26407	2.07675e-07	4.95225e-07	6.5756
KEGG_VALINE_LEUCINE_AND_ISOLEUCINE_BIOSYNTHESIS	0.16798	-0.0351287	5.18501	3.11551e-07	7.33524e-07	6.18809
KEGG_FOCAL_ADHESION	0.158562	-0.00461865	5.17913	3.21022e-07	7.46376e-07	6.15949
KEGG_GLIOMA	0.136254	-0.0154141	5.08622	5.13427e-07	1.1646e-06	5.71132
KEGG_DNA_REPLICATION	0.201444	0.0218023	5.05905	5.88197e-07	1.31813e-06	5.58167
KEGG_PROSTATE_CANCER	0.139856	-0.0175528	5.04503	6.30798e-07	1.39677e-06	5.51501
KEGG_AXON_GUIDANCE	0.119563	-0.0222495	4.87025	1.48774e-06	3.18068e-06	4.69798
KEGG_FOLATE_BIOSYNTHESIS	0.126585	-0.00648013	4.7517	2.62415e-06	5.5465e-06	4.15872
KEGG_NOTCH_SIGNALING_PATHWAY	0.118293	-0.0183307	4.68988	3.51137e-06	7.25684e-06	3.88233
KEGG_TERPENOID_BACKBONE_BIOSYNTHESIS	0.14261	-0.0592126	4.65942	4.04831e-06	8.27456e-06	3.7474
KEGG_BASAL_CELL_CARCINOMA	0.115914	-0.0257111	4.63274	4.58283e-06	9.26529e-06	3.62985
KEGG_MELANOGENESIS	0.107994	-0.0288648	4.56807	6.1746e-06	1.23492e-05	3.34748
KEGG_PRIMARY_BILE_ACID_BIOSYNTHESIS	-0.110164	-0.0983766	-4.56545	6.24907e-06	1.23652e-05	3.33614
KEGG_PRION_DISEASES	0.10346	-0.0195837	4.53678	7.12343e-06	1.39469e-05	3.21221
KEGG_LYSINE_DEGRADATION	0.130949	-0.0413884	4.51636	7.8165e-06	1.51445e-05	3.12438
KEGG_SNARE_INTERACTIONS_IN_VESICULAR_TRANSPORT	0.114888	-0.019495	4.43685	1.11836e-05	2.14449e-05	2.78583
KEGG_INOSITOL_PHOSPHATE_METABOLISM	0.121691	-0.0192495	4.40092	1.31253e-05	2.49114e-05	2.63468
KEGG_NON_HOMOLOGOUS_END_JOINING	0.141938	-0.00757863	4.36565	1.53423e-05	2.85367e-05	2.48743
KEGG_TAURINE_AND_HYPOTAURINE_METABOLISM	-0.107487	-0.0561615	-4.3393	1.72283e-05	3.17273e-05	2.37811
KEGG_COLORECTAL_CANCER	0.117542	-0.0266522	4.25747	2.46004e-05	4.48595e-05	2.04258
KEGG_PROPANOATE_METABOLISM	0.106901	-0.0913269	4.1935	3.23697e-05	5.78919e-05	1.78444
KEGG_MTOR_SIGNALING_PATHWAY	0.101231	-0.0252625	4.1269	4.29159e-05	7.60225e-05	1.51956
KEGG_PARKINSONS_DISEASE	0.106654	-0.0634524	3.77025	0.000182095	0.000302408	0.16882
KEGG_ARRHYTHMOGENIC_RIGHT_VENTRICULAR_CARDIOMYOPATHY_ARVC	0.105791	-0.0346102	3.7558	0.000192631	0.00031156	0.11651
KEGG_ENDOMETRIAL_CANCER	0.110986	-0.0182223	3.73671	0.000207429	0.000332602	0.0477096
KEGG_LIMONENE_AND_PINENE_DEGRADATION	0.108316	-0.08943	3.69996	0.000238981	0.000376699	-0.0838062
KEGG_ANTIGEN_PROCESSING_AND_PRESENTATION	-0.122832	-0.0138347	-3.65895	0.000279506	0.000436875	-0.229127
KEGG_CELL_ADHESION_MOLECULES_CAMS	-0.107985	-0.0277327	-3.65326	0.000285614	0.000442702	-0.249171
KEGG_HYPERTROPHIC_CARDIOMYOPATHY_HCM	0.102465	-0.0431068	3.64455	0.000295199	0.000453776	-0.279763
KEGG_HEMATOPOIETIC_CELL_LINEAGE	-0.104065	-0.0252005	-3.42596	0.000661865	0.000977039	-1.02543
KEGG_GLYCOSAMINOGLYCAN_BIOSYNTHESIS_CHONDROITIN_SULFATE	0.118466	0.00364718	3.42199	0.000671396	0.000983304	-1.03858
KEGG_OXIDATIVE_PHOSPHORYLATION	0.100573	-0.0590919	3.38772	0.000759034	0.00110297	-1.15137
KEGG_OTHER_GLYCAN_DEGRADATION	0.101863	-0.015073	3.26707	0.00115956	0.00163392	-1.53981
KEGG_ECM_RECEPTOR_INTERACTION	0.110641	-0.00931728	3.17819	0.00157155	0.00219781	-1.81733
KEGG_CIRCADIAN_RHYTHM_MAMMAL	0.108938	-0.0579107	3.10427	0.002013	0.00275308	-2.04251
